# Supplementary material for: Muscleblind-like proteins use modular domains to localize RNAs by riding kinesins and docking to membranes
Source: Nat Commun. 2023 Jun 9;14:3427. doi: 10.1038/s41467-023-38923-6 (PMC10256740; doi:10.1038/s41467-023-38923-6)
Supplement: Supplementary file 3 — Supplementary Data 1 [file 41467_2023_38923_MOESM3_ESM.xlsx]

## Sheet: TPM
Transcript	Kif1c_neurite	Kif1c_soma	Kif1balpha_neurite	Kif1balpha_soma	Kif1bbeta_neurite	Kif1bbeta_soma	Dmpks_neurite	Dmpks_soma	DT480_neurite	DT480_soma	Gene	Symb	Desc
NR_104093	4.09341	4.02104	2.78598	3.91224	0.61678	2.89653	2.0084	4.16335	3.1632	2.9758	Gtf2a2	Gtf2a2	Mus musculus general transcription factor II A, 2 (Gtf2a2), transcript variant 3, mRNA.,
NM_177327	2.97336	3.42469	3.16144	3.93702	3.89036	4.44052	3.74439	3.66425	3.05194	4.3525	Wwp1	Wwp1	Mus musculus WW domain containing E3 ubiquitin protein ligase 1 (Wwp1), transcript variant 1, mRNA.
NM_001008785	3.12084	3.01885	3.00648	2.91153	3.6314	2.92512	4.09349	3.71718	2.35249	3.49372	Kbtbd8	Kbtbd8	Mus musculus kelch repeat and BTB (POZ) domain containing 8 (Kbtbd8), transcript variant 2, mRNA.
NM_177325	47.6441	44.4822	48.4626	42.8161	49.9001	41.7582	50.9688	42.9329	49.2044	42.4063	Tsr1	Tsr1	Mus musculus TSR1 20S rRNA accumulation (Tsr1), mRNA.,
NM_177324	16.8437	17.6289	17.3274	20.0707	17.8638	19.1852	16.8091	18.3196	16.8861	19.359	Sbf2	Sbf2	Mus musculus SET binding factor 2 (Sbf2), mRNA.,
NM_177323	13.8229	12.9482	12.1249	13.929	12.5608	13.4802	12.4455	14.7891	12.862	15.4054	Rint1	Rint1	Mus musculus RAD50 interactor 1 (Rint1), transcript variant 1, mRNA.
NM_177322	3.49192	4.21487	3.37012	3.55113	2.7926	4.47562	3.45951	4.46236	3.1429	4.528	Agtr1a	Agtr1a	Mus musculus angiotensin II receptor, type 1a (Agtr1a), mRNA.,
NM_177320	0.21174	0.3759	0.24753	0.42289	0.18652	0.46746	0.0752	0.45953	0.09122	0.31034	Pik3r5	Pik3r5	Mus musculus phosphoinositide-3-kinase, regulatory subunit 5, p101 (Pik3r5), mRNA.
NM_001290303	9.82988	5.27726	6.57817	7.37328	6.05511	5.75752	3.6235	5.10619	7.26737	7.73685	Nrde2	Nrde2	Mus musculus nrde-2 necessary for RNA interference, domain containing (Nrde2), transcript variant 1, mRNA.
NM_001290302	1.0254	1.15408	0.78329	0.84066	1.17474	0.97662	0.81716	1.09078	0.75166	1.00882	Ism2	Ism2	Mus musculus isthmin 2 (Ism2), mRNA.
NM_001278269	0.28137	0.509	0.61475	0.52301	0.46512	0.35398	0.37308	0.56117	0.61718	0.87605	Fyb	Fyb	Mus musculus FYN binding protein (Fyb), transcript variant 2, mRNA.,
NM_001290308	0.04005	0.06735	0.11077	0.05337	0.0961	0.03728	0.07351	0.03124	0.0521	0.04757	Col12a1	Col12a1	Mus musculus collagen, type XII, alpha 1 (Col12a1), mRNA.
NR_131899	142.171	278.715	173.998	268.926	177.067	249.896	169.231	284.242	136.56	304.988	Mrgpra6	Mrgpra6	Mus musculus MAS-related GPR, member A6 (Mrgpra6), transcript variant 1, mRNA.
NM_001167910	54.8899	69.9562	53.3455	66.1996	49.9446	65.1803	55.3518	65.9922	52.7167	65.052	Mbtps1	Mbtps1	Mus musculus membrane-bound transcription factor peptidase, site 1 (Mbtps1), transcript variant 2, mRNA.
NM_177326	22.9284	21.3504	20.2589	22.0008	20.8164	21.7722	22.9185	20.4707	20.5571	23.9851	Pak2	Pak2	Mus musculus p21 protein (Cdc42/Rac)-activated kinase 2 (Pak2), mRNA.
NM_001167918	7.06525	6.62754	8.47433	6.3772	8.50601	6.68899	8.17405	6.7488	7.55988	7.15858	D830031N03Rik	D830031N03Rik	Mus musculus RIKEN cDNA D830031N03 gene (D830031N03Rik), mRNA.
NM_001164336	38.3506	21.9267	28.7189	25.786	40.0456	17.8913	34.95	20.472	35.1832	16.5937	March5	March5	Mus musculus membrane-associated ring finger (C3HC4) 5 (March5), transcript variant 1, mRNA.
NM_001161541	19.8855	28.9313	21.4773	27.7952	18.8935	31.1002	21.7944	36.7605	23.9575	33.2316	Islr2	Islr2	Mus musculus immunoglobulin superfamily containing leucine-rich repeat 2 (Islr2), transcript variant 4, mRNA.,
NM_001164790	119.403	185.755	133.154	212.108	102.347	202.757	119.377	182.376	88.1388	196.373	Scg3	Scg3	Mus musculus secretogranin III (Scg3), transcript variant 2, mRNA.
NM_001164791	0.31883	0.24415	0.42787	0.20651	0.43218	0.3816	0.3357	0.30435	0.37119	0.3758	Map3k20	Zak	Mus musculus sterile alpha motif and leucine zipper containing kinase AZK (Zak), transcript variant 2, mRNA.,Mus musculus sterile alpha motif and leucine zipper containing kinase AZK (Zak), transcript variant 1, mRNA.,
NM_001164798	14.0651	10.0582	8.9834	14.55	3.75612	4.02805	6.00843	0.0648	0.10882	10.156	Slc38a10	Slc38a10	Mus musculus solute carrier family 38, member 10 (Slc38a10), transcript variant 5, mRNA.
NM_001164799	32.1894	33.5642	30.2104	30.5559	25.8652	26.3024	28.4293	16.8541	27.9879	31.1635	Slc38a10	Slc38a10	Mus musculus solute carrier family 38, member 10 (Slc38a10), transcript variant 5, mRNA.
NM_001177890	2.69198	0.94027	0	0.0286	1.1448	4e-05	2e-05	0.00011	0	1.56651	Cacna1g	Cacna1g	Mus musculus calcium channel, voltage-dependent, T type, alpha 1G subunit (Cacna1g), transcript variant 4, mRNA.
NM_001177897	0.43945	0.43336	0.41514	0.25004	0.32681	0.13259	0.03198	0.45423	0.33841	0.42172	9830107B12Rik	9830107B12Rik	Mus musculus RIKEN cDNA 9830107B12 gene (9830107B12Rik), transcript variant 2, mRNA.
NM_008095	22.4361	19.5329	24.1272	24.2285	21.1309	23.5844	21.0676	20.5421	23.7201	24.9662	Gbas	Gbas	Mus musculus glioblastoma amplified sequence (Gbas), mRNA.
NM_001166206	0.19785	0.31878	0.27686	0.30563	0.25615	0.40149	0.17388	0.12961	0.36778	0.04825	Erv3	Erv3	Mus musculus endogenous retroviral sequence 3 (Erv3), mRNA.,
NM_172919	4.35724	3.89667	4.52034	4.90658	4.13453	5.63922	3.15543	5.15768	4.33087	4.62533	Zfp846	Zfp846	Mus musculus zinc finger protein 846 (Zfp846), mRNA.,
NM_172918	20.1211	19.1433	19.2529	16.372	17.2496	18.1704	18.3722	18.9083	17.3257	18.4234	Zfp317	Zfp317	Mus musculus zinc finger protein 317 (Zfp317), mRNA.,
NM_172911	27.5899	25.9153	28.2769	25.1796	27.8404	28.3429	24.3565	28.0723	27.0569	27.3535	Prag1	D8Ertd82e	Mus musculus DNA segment, Chr 8, ERATO Doi 82, expressed (D8Ertd82e), mRNA.,
NM_010587	2.56307	3.33217	2.37909	2.46844	3.03838	2.56185	2.78799	2.52319	2.65129	2.822	Itsn1	Itsn1	Mus musculus intersectin 1 (SH3 domain protein 1A) (Itsn1), transcript variant 3, mRNA.
NM_010586	0.87962	2.07138	1.27378	3.58055	4.743	3.4435	1.72775	4.33292	2.35928	3.71785	Itpr2	Itpr2	Mus musculus inositol 1,4,5-triphosphate receptor 2 (Itpr2), transcript variant 1, mRNA.
NM_010585	22.0181	27.8999	27.2425	27.2406	26.1196	29.5477	24.6264	29.2893	26.0327	27.9089	Itpr1	Itpr1	Mus musculus inositol 1,4,5-trisphosphate receptor 1 (Itpr1), mRNA.,
NM_010588	14.0409	18.0097	16.8153	16.7139	17.5773	17.2989	15.4063	17.3727	20.4527	18.5661	Jag2	Jag2	Mus musculus jagged 2 (Jag2), mRNA.
NM_001013384	0.31025	0.41459	0.54827	0.25373	0.4094	0.39426	0.43423	0.41376	1.03461	0.77126	Podnl1	Podnl1	Mus musculus podocan-like 1 (Podnl1), mRNA.
NM_001013386	0.81835	1.01512	1.14791	0.74835	0.74451	0.97409	1.87275	0.97881	1.05866	0.66873	Rasl10b	Rasl10b	Mus musculus RAS-like, family 10, member B (Rasl10b), mRNA.,
NM_001013380	60.3255	51.3813	59.2112	50.6224	62.6052	49.1412	62.2543	47.4088	57.3789	50.0665	Dync1li2	Dync1li2	Mus musculus dynein, cytoplasmic 1 light intermediate chain 2 (Dync1li2), mRNA.,
NM_001013381	7.24987	8.34697	8.09634	8.00084	6.89541	7.13418	6.74465	6.75011	8.77796	7.50775	Rsad1	Rsad1	Mus musculus radical S-adenosyl methionine domain containing 1 (Rsad1), mRNA.
NM_001013389	14.9137	14.1074	15.2993	12.8304	14.301	11.9561	17.6855	12.5198	15.7828	13.7861	Mrs2	Mrs2	Mus musculus MRS2 magnesium transporter (Mrs2), mRNA.
NM_001309809	19.2465	12.4384	18.8775	18.4398	26.094	14.3196	14.6892	16.0328	17.0404	16.9525	Cox16	Cox16	Mus musculus cytochrome c oxidase assembly protein 16 (Cox16), transcript variant 4, mRNA.
NM_001081080	30.1968	33.2502	28.6826	37.0107	28.3793	32.2841	29.0682	34.2489	26.1924	31.9734	Phf3	Phf3	Mus musculus PHD finger protein 3 (Phf3), mRNA.
NM_001081081	36.3966	38.1688	38.7092	36.298	36.2022	34.2791	36.9147	33.9908	39.4825	36.4666	Gls	Gls	Mus musculus glutaminase (Gls), transcript variant 1, mRNA.,Mus musculus glutaminase (Gls), transcript variant 2, mRNA.,
NM_001081084	0.0411	0.11151	0.24822	0.15513	0.12662	0.18453	0.18782	0.07747	0.20432	0.09967	Cubn	Cubn	Mus musculus cubilin (intrinsic factor-cobalamin receptor) (Cubn), mRNA.
NM_001081085	5.01056	4.59957	5.59127	2.91791	5.90607	4.57276	5.94931	3.12135	5.71477	3.83555	Sapcd2	Sapcd2	Mus musculus suppressor APC domain containing 2 (Sapcd2), transcript variant 2, mRNA.
NM_001081086	23.4959	28.7588	23.1816	36.1278	22.2838	29.917	24.5598	31.3004	21.4118	29.2405	Ppig	Ppig	Mus musculus peptidyl-prolyl isomerase G (cyclophilin G) (Ppig), mRNA.,
NM_001081087	2.23578	1.12277	2.30771	0.83278	1.87393	1.37062	2.50862	1.96978	1.48769	1.52222	Klhl41	Klhl41	Mus musculus kelch-like 41 (Klhl41), mRNA.
NM_001081089	0.53589	0.64469	0.70666	0.12979	0.50706	0.36649	0.21225	0.31812	1.09363	0.35467	Gpat2	Gpat2	Mus musculus glycerol-3-phosphate acyltransferase 2, mitochondrial (Gpat2), mRNA.,
NM_001324553	1.62037	1.05217	1.64495	1.36354	1.02256	2.04296	1.9518	1.17186	1.41753	1.15478	LOC101056073	n/a	n/a
NM_001324550	15.3848	20.6424	15.1688	19.9922	13.9232	18.2332	14.9511	19.0132	9.38007	20.0423	Gm6712	n/a	n/a
NM_011980	58.351	67.5383	59.191	59.1939	58.9751	59.3779	61.5882	66.5812	61.8885	67.4584	Zfp146	Zfp146	Mus musculus zinc finger protein 146 (Zfp146), mRNA.,
NM_011981	17.9065	19.0239	17.586	19.9297	16.8497	21.039	17.4614	19.5806	12.8544	19.3384	Zfp260	Zfp260	Mus musculus zinc finger protein 260 (Zfp260), mRNA.,
NM_011982	8.90792	10.3328	7.80621	8.37973	7.57373	9.83951	8.18017	11.8734	9.0023	11.084	Homer1	Homer1	Mus musculus homer scaffolding protein 1 (Homer1), transcript variant c, mRNA.
NM_011985	6.13685	4.0408	2.35854	5.80351	6.16641	6.73185	3.48292	5.24489	6.73794	5.04519	Mmp23	Mmp23	Mus musculus matrix metallopeptidase 23 (Mmp23), transcript variant 1, mRNA.
NM_011986	24.7471	26.0485	25.8561	22.5711	26.843	24.7719	29.1601	24.036	28.6458	23.5685	Ncdn	Ncdn	Mus musculus neurochondrin (Ncdn), mRNA.,
NM_011988	9.64212	12.9205	11.4317	11.4628	7.93603	9.23193	13.1799	12.3057	13.335	16.0637	Slc27a3	Slc27a3	Mus musculus solute carrier family 27 (fatty acid transporter), member 3 (Slc27a3), transcript variant 2, mRNA.
NM_011989	13.1666	17.7756	18.8849	17.2757	17.7071	18.1344	15.2304	18.7193	18.0682	18.7456	Slc27a4	Slc27a4	Mus musculus solute carrier family 27 (fatty acid transporter), member 4 (Slc27a4), mRNA.
NM_001081557	0.59506	0.77054	0.67832	0.82256	0.84151	0.56201	0.8394	0.58493	0.6829	0.5172	Camta1	Camta1	Mus musculus calmodulin binding transcription activator 1 (Camta1), transcript variant 1, mRNA.,
NM_001037922	0.37669	0.54272	0.25126	0.71483	0.67485	0.81426	0.43225	1.19328	0.37236	0.63216	Cks1brt	Cks1brt	Mus musculus CDC28 protein kinase 1b, retrogene (Cks1brt), mRNA.,
NM_001037926	4.42107	5.43988	3.70616	5.61084	3.63597	4.53499	3.53713	3.669	3.54615	4.47473	Zfp987	Gm13051	Mus musculus predicted gene 13051 (Gm13051), mRNA.
NM_019650	42.2434	33.5446	42.625	32.7677	38.2789	35.5861	38.3214	35.9752	43.0515	33.3767	Gosr2	Gosr2	Mus musculus golgi SNAP receptor complex member 2 (Gosr2), mRNA.
NM_011676	16.297	9.34818	22.2197	13.8633	23.1852	16.2107	19.5854	13.495	19.407	17.5793	Unc119	Unc119	Mus musculus unc-119 lipid binding chaperone (Unc119), transcript variant 2, mRNA.
NM_011677	5.26654	5.28399	5.17666	3.16441	3.63011	3.58124	2.2434	4.03239	5.51762	3.094	Ung	Ung	Mus musculus uracil DNA glycosylase (Ung), transcript variant 2, mRNA.,
NM_011675	42.1599	33.6883	34.2858	32.1979	39.6325	30.5564	38.2887	34.9285	40.2362	28.4536	Uck1	Uck1	Mus musculus uridine-cytidine kinase 1 (Uck1), mRNA.
NM_011672	24.1252	27.5948	25.9668	18.8694	26.5002	25.1141	25.795	21.6892	29.6335	23.6119	Ufd1l	Ufd1l	Mus musculus ubiquitin fusion degradation 1 like (Ufd1l), transcript variant 1, mRNA.
NM_011673	21.3643	22.18	21.9882	25.3471	20.622	23.9551	20.1317	25.9926	17.5447	26.2581	Ugcg	Ugcg	Mus musculus UDP-glucose ceramide glucosyltransferase (Ugcg), mRNA.,
NM_011670	578.101	486.248	537.809	459.295	605.854	435.711	604.106	474.35	595.93	452.626	Uchl1	Uchl1	Mus musculus ubiquitin carboxy-terminal hydrolase L1 (Uchl1), mRNA.,
NM_011671	169.565	157.781	185.017	169.148	166.022	188.301	154.428	169.179	172.16	180.941	Ucp2	Ucp2	Mus musculus uncoupling protein 2 (mitochondrial, proton carrier) (Ucp2), mRNA.
NM_011678	42.8122	39.8328	38.4463	39.0076	43.0407	37.5802	40.2282	36.9597	43.2226	37.9368	Usp4	Usp4	Mus musculus ubiquitin specific peptidase 4 (proto-oncogene) (Usp4), transcript variant 1, mRNA.
NM_009239	2.4248	2.32706	2.10009	2.75605	1.76017	2.05942	1.76807	2.58633	1.9711	2.76688	Sp4	Sp4	Mus musculus trans-acting transcription factor 4 (Sp4), transcript variant 1, mRNA.
NM_009238	201.61	211.294	212.327	198.572	226.742	200.996	220.29	213.345	220.755	190.556	Sox4	Sox4	Mus musculus SRY (sex determining region Y)-box 4 (Sox4), mRNA.
NM_001166138	5.32514	5.55995	4.85161	5.45327	3.33289	5.45055	4.89825	4.5932	4.91531	5.13664	Armc8	Armc8	Mus musculus armadillo repeat containing 8 (Armc8), transcript variant 1, mRNA.
NM_009231	16.9203	17.969	15.9097	19.5595	16.5423	18.8691	16.3988	18.4772	15.6522	18.1346	Sos1	Sos1	Mus musculus son of sevenless homolog 1 (Drosophila) (Sos1), mRNA.,
NM_009230	11.2943	13.0549	11.8573	15.015	10.559	15.0298	10.7602	14.2913	13.4664	17.3167	Soat1	Soat1	Mus musculus sterol O-acyltransferase 1 (Soat1), mRNA.
NM_009236	0.31064	0.21738	0.16202	0.33382	0.43427	0.10228	0.29	0.45396	0.63505	0.50516	Sox18	Sox18	Mus musculus SRY (sex determining region Y)-box 18 (Sox18), mRNA.
NM_009234	7.16733	7.06347	7.03122	7.62642	7.6998	6.63066	8.31757	7.89261	8.06217	8.38187	Sox11	Sox11	Mus musculus SRY (sex determining region Y)-box 11 (Sox11), mRNA.
NM_001004062	7.49452	7.00464	7.23944	6.60076	8.60833	5.85231	7.00304	7.26594	6.8879	7.02101	Crtc1	Crtc1	Mus musculus CREB regulated transcription coactivator 1 (Crtc1), mRNA.
NM_001004066	1.50548	4.15793	2.74329	3.65841	2.36936	3.19869	2.97904	4.48756	2.32139	4.26604	Zfp386	Zfp386	Mus musculus zinc finger protein 386 (Kruppel-like) (Zfp386), transcript variant 2, mRNA.
NM_001163564	22.7555	23.4642	19.3778	24.6912	20.1722	22.8339	20.5542	22.505	18.9051	24.9064	Naf1	Naf1	Mus musculus nuclear assembly factor 1 ribonucleoprotein (Naf1), mRNA.
NM_001163566	11.7796	16.5221	14.6774	13.3355	15.2133	15.5391	12.974	15.6813	16.0414	15.9234	Crb2	Crb2	Mus musculus crumbs family member 2 (Crb2), mRNA.
NM_001163567	32.55	27.9428	31.2325	29.0274	31.7612	30.5644	34.0165	28.479	30.7547	29.2274	Fam102b	Fam102b	Mus musculus family with sequence similarity 102, member B (Fam102b), mRNA.
NM_001177709	10.5297	7.60749	10.8535	6.43715	8.5382	9.54648	7.10081	10.3433	10.5642	7.86082	Arfgap1	Arfgap1	Mus musculus ADP-ribosylation factor GTPase activating protein 1 (Arfgap1), transcript variant 2, mRNA.
NM_001170571	1.23448	1.97021	0.60887	1.74701	1.47493	1.07113	1.65797	1.44836	1.65774	2.80774	Fam47e	Fam47e	Mus musculus family with sequence similarity 47, member E (Fam47e), transcript variant 2, mRNA.
NR_033241	3.41511	5.14875	4.08828	4.16546	5.0399	4.84415	3.31796	3.66932	2.65678	4.12918	Bmp1	Bmp1	Mus musculus bone morphogenetic protein 1 (Bmp1), transcript variant 1, mRNA.
NM_001177705	2.25641	2.0942	2.53166	2.90388	1.74219	2.01492	2.6486	0.6298	2.7172	2.46818	Homez	Homez	Mus musculus homeodomain leucine zipper-encoding gene (Homez), transcript variant 2, mRNA.,
NM_001177706	5.68086	8.40643	6.70757	6.57361	10.6976	6.24608	9.1124	5.79884	6.14666	6.75657	Arfgap1	Arfgap1	Mus musculus ADP-ribosylation factor GTPase activating protein 1 (Arfgap1), transcript variant 2, mRNA.
NR_077219	1.64334	2.99868	3.53766	4.21464	3.83905	2.31176	2.31592	2.6406	4.22007	3.15991	A930006K02Rik	A930006K02Rik	Mus musculus RIKEN cDNA A930006K02 gene (A930006K02Rik), long non-coding RNA.
NR_077218	1.63562	1.28514	0.75984	1.04683	0.75681	0.48218	0.83196	0.88147	0.29807	0.23854	1700112J05Rik	1700112J05Rik	Mus musculus RIKEN cDNA 1700112J05 gene (1700112J05Rik), long non-coding RNA.
NR_110485	0.26495	1.24913	0.41801	0.79176	0.65246	1.1031	0.43193	1.46954	0.6468	1.72052	A730006G06Rik	A730006G06Rik	Mus musculus RIKEN cDNA A730006G06 gene (A730006G06Rik), long non-coding RNA.
NM_001256184	4.88333	5.02433	8.88546	5.08867	7.16081	5.52642	5.61109	7.07787	8.30316	9.1956	Gm5108	Gm5108	Mus musculus predicted gene 5108 (Gm5108), mRNA.
NM_001083806	0.33872	0.42214	0.4511	0.68494	0.24452	0.35769	0.42515	0.39439	0.11132	0.8474	Gria2	Gria2	Mus musculus glutamate receptor, ionotropic, AMPA2 (alpha 2) (Gria2), transcript variant 2, mRNA.,
NM_026047	9.63624	10.0424	11.1142	9.86752	10.3155	9.77007	9.85934	10.3042	10.7183	9.28877	Rnf219	Rnf219	Mus musculus ring finger protein 219 (Rnf219), mRNA.
NM_026046	4.99525	7.00552	5.96258	6.32836	5.785	6.03914	5.50345	6.60695	5.07603	8.25418	Zfp329	Zfp329	Mus musculus zinc finger protein 329 (Zfp329), mRNA.,
NM_026045	22.4985	21.5451	23.1915	23.2041	24.8904	20.0545	26.0423	20.0134	24.4447	20.2743	Prpf18	Prpf18	Mus musculus pre-mRNA processing factor 18 (Prpf18), mRNA.
NM_026044	10.8945	12.8895	11.7419	11.5217	8.97492	11.341	10.6224	12.1558	9.02945	12.6595	Dph7	Dph7	Mus musculus diphthamine biosynethesis 7 (Dph7), mRNA.,
NM_026043	9.27874	9.63144	9.4497	7.82964	7.36998	6.56841	7.86633	9.79096	9.03749	6.91344	Rnpc3	Rnpc3	Mus musculus RNA-binding region (RNP1, RRM) containing 3 (Rnpc3), transcript variant 1, mRNA.
NM_026042	12.8033	11.4035	11.247	10.5951	9.60648	10.7124	11.143	9.20881	9.57813	10.3206	Med29	Med29	Mus musculus mediator complex subunit 29 (Med29), mRNA.
NM_026041	82.1623	83.8587	74.0436	75.1973	84.073	72.0298	81.1128	72.3225	82.4899	75.0941	Rrp15	Rrp15	Mus musculus ribosomal RNA processing 15 homolog (S. cerevisiae) (Rrp15), mRNA.
NM_026040	37.9857	33.0999	30.8218	30.9056	26.6807	28.7764	34.226	27.4124	32.7904	27.4323	Srfbp1	Srfbp1	Mus musculus serum response factor binding protein 1 (Srfbp1), mRNA.
NM_001162855	74.4672	72.1022	68.1131	69.2079	74.8899	63.6772	78.2578	68.5759	69.3301	67.0603	Nsmce4a	Nsmce4a	Mus musculus NSE4 homolog A, SMC5-SMC6 complex component (Nsmce4a), mRNA.
NM_026048	11.15	7.76222	12.4249	12.6597	12.0478	13.1346	12.0531	9.24644	12.9673	9.89988	Cinp	Cinp	Mus musculus cyclin-dependent kinase 2 interacting protein (Cinp), transcript variant 1, mRNA.,
NM_008549	30.375	46.5413	34.9723	48.5002	30.9227	45.6911	28.6145	43.7837	28.8494	43.7745	Man2a1	Man2a1	Mus musculus mannosidase 2, alpha 1 (Man2a1), mRNA.
NM_008542	2.6802	1.92125	2.84168	1.38686	2.98427	2.23507	2.654	2.5588	4.21596	2.52758	Smad6	Smad6	Mus musculus SMAD family member 6 (Smad6), mRNA.
NM_001013816	2.92066	1.6932	1.2126	2.09248	2.34603	1.47501	2.3794	1.84726	1.08782	1.8513	Gm5622	Gm5622	Mus musculus predicted gene 5622 (Gm5622), mRNA.
NM_001013817	3.17008	1.81127	3.84452	2.26526	2.39219	2.56358	2.93597	3.0721	2.42573	2.71591	Sp140	Sp140	Mus musculus Sp140 nuclear body protein (Sp140), mRNA.
NM_008546	99.941	137.197	108.241	116.033	100.501	140.202	76.0729	123.756	97.8948	120.94	Mfap2	Mfap2	Mus musculus microfibrillar-associated protein 2 (Mfap2), transcript variant 1, mRNA.
NM_001013811	1.75733	2.44067	2.32096	2.05286	3.12203	1.96585	3.12452	2.5127	2.87631	2.89593	Fam169b	Fam169b	Mus musculus family with sequence similarity 169, member B (Fam169b), mRNA.
NM_001033352	13.5237	11.2892	11.9743	10.0424	16.17	10.4113	13.7538	9.95155	15.9619	10.4384	Klhl21	Klhl21	Mus musculus kelch-like 21 (Klhl21), mRNA.
NM_010206	26.5356	36.5749	33.4897	25.8149	34.0945	31.3822	28.0633	35.5783	30.3643	32.5893	Fgfr1	Fgfr1	Mus musculus fibroblast growth factor receptor 1 (Fgfr1), transcript variant 1, mRNA.
NM_010209	79.6414	72.0175	71.1283	69.5565	74.4761	75.3708	77.4233	70.1925	75.6645	78.3235	Fh1	Fh1	Mus musculus fumarate hydratase 1 (Fh1), mRNA.
NM_026295	16.7034	13.8674	17.01	15.4732	16.4361	13.7787	18.1286	16.5454	18.7353	14.6044	Ctdp1	Ctdp1	Mus musculus CTD (carboxy-terminal domain, RNA polymerase II, polypeptide A) phosphatase, subunit 1 (Ctdp1), mRNA.
NR_045908	1.69716	3.45337	1.71134	2.80681	1.58137	2.81079	4.56186	3.74141	1.13039	2.59166	3110015C05Rik	3110015C05Rik	Mus musculus RIKEN cDNA 3110015C05 gene (3110015C05Rik), long non-coding RNA.
NM_028623	1.83764	1.2814	1.40387	1.51706	1.33728	1.39487	1.3756	1.34816	1.23835	1.47413	Cst6	Cst6	Mus musculus cystatin E/M (Cst6), mRNA.
NM_001081017	10.2758	13.5983	10.8047	12.1676	11.4643	13.9004	10.7743	12.5736	10.1825	12.469	Unc79	Unc79	Mus musculus unc-79 homolog (C. elegans) (Unc79), mRNA.,
NM_009006	7.52929	4.76087	8.55694	7.21307	8.44316	6.48393	6.2536	7.99945	8.567	6.3243	Map4k2	Map4k2	Mus musculus mitogen-activated protein kinase kinase kinase kinase 2 (Map4k2), transcript variant 2, mRNA.,Mus musculus mitogen-activated protein kinase kinase kinase kinase 2 (Map4k2), transcript variant 3, non-coding RNA.,Mus musculus mitogen-activated protein kinase kinase kinase kinase 2 (Map4k2), transcript variant 2, mRNA.,
NM_001081016	61.7744	54.5115	55.8162	56.2477	58.343	58.8743	55.1633	56.0706	57.7373	56.5825	Zc3h7b	Zc3h7b	Mus musculus zinc finger CCCH type containing 7B (Zc3h7b), mRNA.,
NM_009000	39.9084	35.1122	38.3035	34.838	44.415	35.0574	42.5423	34.9933	40.5811	38.3925	Rab24	Rab24	Mus musculus RAB24, member RAS oncogene family (Rab24), mRNA.
NM_033523	72.3393	70.4189	70.1784	72.2071	67.173	73.947	63.7256	72.612	66.4815	72.2847	Spred2	Spred2	Mus musculus sprouty-related, EVH1 domain containing 2 (Spred2), mRNA.,
NM_146186	10.8313	10.4571	10.0869	9.33369	12.0839	11.0567	12.0631	10.7459	12.4867	11.5288	Wdr62	Wdr62	Mus musculus WD repeat domain 62 (Wdr62), mRNA.,
NM_033521	123.424	156.798	133.184	141.496	120.538	150.824	129.32	156.766	129.842	164.716	Laptm4b	Laptm4b	Mus musculus lysosomal-associated protein transmembrane 4B (Laptm4b), mRNA.
NM_001201470	2.66546	1.84807	1.88307	2.48641	2.17119	2.46252	3.09414	2.36305	2.16169	2.08979	Papss2	Papss2	Mus musculus 3'-phosphoadenosine 5'-phosphosulfate synthase 2 (Papss2), transcript variant 1, mRNA.
NM_054082	6.14542	8.31715	8.99953	12.4827	11.0135	8.85748	8.70621	11.5255	11.4625	11.5199	Mta3	Mta3	Mus musculus metastasis associated 3 (Mta3), transcript variant 1, mRNA.
NM_054081	54.1613	50.9916	52.7472	48.7753	54.2956	53.3505	53.1401	47.9752	55.5903	52.4148	Mta1	Mta1	Mus musculus metastasis associated 1 (Mta1), mRNA.,
NM_025924	54.9902	55.9323	46.1699	51.553	55.1295	46.1745	58.5608	45.7715	59.2998	45.8737	Upf3a	Upf3a	Mus musculus UPF3 regulator of nonsense transcripts homolog A (yeast) (Upf3a), mRNA.,
NM_025927	28.7949	28.6947	29.264	28.4813	27.1181	30.2562	26.9305	28.2946	26.1634	27.2895	Mrpl45	Mrpl45	Mus musculus mitochondrial ribosomal protein L45 (Mrpl45), mRNA.
NM_001146325	1.59356	2.64126	2.49885	4.07992	5.24832	3.75326	3.13262	3.01248	4.42603	4.36125	Tigit	Tigit	Mus musculus T cell immunoreceptor with Ig and ITIM domains (Tigit), mRNA.
NM_020050	14.7913	14.7248	15.4579	16.0489	12.3123	14.8567	12.244	15.6615	12.339	15.4738	Tmem9b	Tmem9b	Mus musculus TMEM9 domain family, member B (Tmem9b), mRNA.,
NM_144898	47.0957	35.9925	45.4568	40.0331	47.2506	40.034	42.8998	38.5805	46.3642	37.3296	Msto1	Msto1	Mus musculus misato 1, mitochondrial distribution and morphology regulator (Msto1), mRNA.
NM_144893	17.3514	21.1942	17.6226	18.6596	22.8544	20.6029	15.2028	17.3368	15.1393	14.8286	Slc35c2	Slc35c2	Mus musculus solute carrier family 35, member C2 (Slc35c2), transcript variant 3, mRNA.
NM_144892	38.9547	38.5079	36.9937	34.8951	37.5729	37.5319	36.5511	38.7048	40.3129	37.509	Ncoa5	Ncoa5	Mus musculus nuclear receptor coactivator 5 (Ncoa5), mRNA.
NM_144891	39.1076	36.7396	35.5671	40.4915	45.3842	40.9966	45.7962	38.1749	36.7288	37.207	Gdap1l1	Gdap1l1	Mus musculus ganglioside-induced differentiation-associated protein 1-like 1 (Gdap1l1), mRNA.,
NM_144897	53.4853	47.4214	48.6603	51.0999	47.6376	46.9304	46.069	42.7734	49.6371	38.9933	Apoa1bp	Apoa1bp	Mus musculus apolipoprotein A-I binding protein (Apoa1bp), mRNA.
NM_144896	10.6178	8.45993	8.33485	9.37094	8.28837	8.32121	10.9333	8.12438	9.77867	7.42343	Gatb	Gatb	Mus musculus glutamyl-tRNA(Gln) amidotransferase, subunit B (Gatb), mRNA.,
NM_144895	11.7135	7.79063	8.85024	11.4667	9.657	12.1109	12.6545	7.9634	9.29961	9.91896	Spg20	Spg20	Mus musculus spastic paraplegia 20, spartin (Troyer syndrome) homolog (human) (Spg20), transcript variant 3, mRNA.
NM_144894	0.73733	1.39559	0.89089	1.18919	0.82587	1.46844	0.22431	1.25932	1.28154	1.61296	Zgpat	Zgpat	Mus musculus zinc finger, CCCH-type with G patch domain (Zgpat), transcript variant 1, mRNA.
NM_001285989	15.4622	10.926	17.469	15.5884	12.6047	11.5663	13.5762	5.81675	10.1814	6.81397	Cdc27	Cdc27	Mus musculus cell division cycle 27 (Cdc27), transcript variant 2, mRNA.
NR_024068	51.0695	49.5373	60.2061	50.3094	53.6195	52.9641	51.9516	52.2737	50.5042	54.0392	Snhg7	Snhg7	Mus musculus small nucleolar RNA host gene 7 (Snhg7), long non-coding RNA.
NR_024067	164.257	159.204	202.469	181.169	142.314	186.461	172.521	167.282	163.697	196.165	Snhg6	Snhg6	Mus musculus small nucleolar RNA host gene 6 (Snhg6), long non-coding RNA.
NM_001164792	7.53791	8.90792	7.83334	8.31769	8.38685	7.52511	8.55287	7.12743	8.192	9.71866	Tpbg	Tpbg	Mus musculus trophoblast glycoprotein (Tpbg), transcript variant 2, mRNA.
NM_001164793	5.40936	12.1291	5.69307	13.4788	6.68893	6.52625	7.12897	8.05221	6.55521	9.62214	Polr2m	Polr2m	Mus musculus polymerase (RNA) II (DNA directed) polypeptide M (Polr2m), transcript variant 2, mRNA.
NM_007668	26.762	32.4245	29.2269	25.0481	30.6546	31.094	25.8591	24.4561	28.4037	26.206	Cdk5	Cdk5	Mus musculus cyclin-dependent kinase 5 (Cdk5), mRNA.
NM_007669	62.8583	48.4907	64.6026	45.0907	70.9972	48.6704	70.2665	48.1521	74.5676	49.6945	Cdkn1a	Cdkn1a	Mus musculus cyclin-dependent kinase inhibitor 1A (P21) (Cdkn1a), transcript variant 1, mRNA.,
NM_007662	2.21055	1.88692	2.84408	2.21782	3.12518	2.33882	2.67617	1.61105	1.83803	1.94018	Cdh15	Cdh15	Mus musculus cadherin 15 (Cdh15), mRNA.
NM_007661	56.0583	61.2621	45.282	62.4167	52.9061	49.9803	58.6858	55.0715	46.13	57.7321	Cdk11b	Cdk11b	Mus musculus cyclin-dependent kinase 11B (Cdk11b), mRNA.,
NM_016811	11.6307	12.308	13.6568	13.0766	13.4401	13.715	12.2916	14.2394	12.001	10.5521	Dgka	Dgka	Mus musculus diacylglycerol kinase, alpha (Dgka), mRNA.
NM_001205385	0.61005	9.45648	44.5812	21.4424	16.3811	15.6849	22.8548	47.1175	0.04524	0.95211	Actr3	Actr3	Mus musculus ARP3 actin-related protein 3 (Actr3), transcript variant 1, mRNA.
NM_001205386	54.3359	39.6628	2.77366	33.9755	0.7297	43.9041	1.47647	6.05953	27.867	39.9343	Actr3	Actr3	Mus musculus ARP3 actin-related protein 3 (Actr3), transcript variant 1, mRNA.
NM_027334	8.81688	8.88771	8.54836	7.50637	8.8784	8.69315	9.93137	7.21399	10.2385	8.82849	Mettl7a1	Mettl7a1	Mus musculus methyltransferase like 7A1 (Mettl7a1), mRNA.,
NM_027335	16.1591	12.3006	14.4114	11.6737	16.1369	12.6235	16.3343	11.7217	15.441	12.4362	2210016F16Rik	2210016F16Rik	Mus musculus RIKEN cDNA 2210016F16 gene (2210016F16Rik), mRNA.
NM_001024560	3.3109	4.07738	4.26265	4.66214	4.60512	5.22717	4.34798	4.67043	5.13896	4.51368	Snx32	Snx32	Mus musculus sorting nexin 32 (Snx32), mRNA.
NM_026832	15.0567	16.9251	16.7192	17.6531	17.0102	18.2604	14.3712	14.7008	15.6966	13.7199	Cgrrf1	Cgrrf1	Mus musculus cell growth regulator with ring finger domain 1 (Cgrrf1), mRNA.,
NM_145851	8.97945	7.39624	7.59265	8.00549	7.71948	7.25782	7.5812	7.47065	8.58582	7.0101	Cables2	Cables2	Mus musculus CDK5 and Abl enzyme substrate 2 (Cables2), mRNA.
NM_145852	5.28607	7.28823	5.42004	6.52325	4.76528	5.78529	4.07636	7.65461	4.32033	4.37867	Ropn1l	Ropn1l	Mus musculus ropporin 1-like (Ropn1l), mRNA.
NM_145853	14.8474	16.6987	15.2616	17.6997	15.1554	18.7025	13.7016	18.0234	13.7245	16.2803	Tpcn1	Tpcn1	Mus musculus two pore channel 1 (Tpcn1), mRNA.,
NM_001164286	0.41115	0.1362	0.4774	0.27023	0.18367	0.37688	0.40452	0.26353	0.15779	0.44306	Gm5415	Gm5415	Mus musculus predicted gene 5415 (Gm5415), mRNA.
NM_001313981	0.957	0.75956	1.09808	0.98669	1.27905	0.97398	0.92163	1.07553	1.77935	1.30296	Tcf7	Tcf7	Mus musculus transcription factor 7, T cell specific (Tcf7), transcript variant 2, mRNA.,
NM_012021	80.0658	54.9716	79.3454	71.6058	98.368	64.1431	89.4281	58.5727	101.203	59.0349	Prdx5	Prdx5	Mus musculus peroxiredoxin 5 (Prdx5), mRNA.
NM_012026	6.96483	8.54765	7.35218	9.7512	8.43983	7.92079	7.61002	8.03895	6.71241	8.02208	Arhgef28	Arhgef28	Mus musculus Rho guanine nucleotide exchange factor (GEF) 28 (Arhgef28), mRNA.,
NM_001313985	0.80134	1.18557	1.75986	1.26839	2.79779	2.37147	2.77297	1.84309	2.86522	0.52717	Unc119	Unc119	Mus musculus unc-119 lipid binding chaperone (Unc119), transcript variant 2, mRNA.
NM_012025	212.783	309.941	270.071	303.328	220.64	311.266	227.87	349.603	210.151	323.477	Racgap1	Racgap1	Mus musculus Rac GTPase-activating protein 1 (Racgap1), transcript variant 3, mRNA.
NM_001168502	0.77181	1.2596	1.08626	1.92815	1.3578	0.92353	0.32912	1.17764	0.60661	2.30259	Zfp57	Zfp57	Mus musculus zinc finger protein 57 (Zfp57), transcript variant 3, mRNA.
NM_022021	2.61063	1.24531	5.80128	3.90325	7.55091	4.07243	3.971	1.45376	7.59772	1.80473	Cables1	Cables1	Mus musculus CDK5 and Abl enzyme substrate 1 (Cables1), transcript variant 1, mRNA.
NM_022020	2.45379	0.38209	0.29202	0.38691	1.90186	2.56509	1.50251	0.33148	1.73006	1.11846	Rbp7	Rbp7	Mus musculus retinol binding protein 7, cellular (Rbp7), mRNA.
NM_022023	40.0682	35.1791	34.999	33.9223	34.3921	33.3041	37.6574	33.2491	36.4484	34.5971	Gmfb	Gmfb	Mus musculus glia maturation factor, beta (Gmfb), mRNA.
NM_022022	77.3413	76.7516	77.9143	76.6497	75.4843	76.7419	75.589	79.5837	75.3711	75.6642	Ube4b	Ube4b	Mus musculus ubiquitination factor E4B (Ube4b), mRNA.,
NM_027057	6.09454	5.4391	4.86868	4.41875	2.32679	4.31441	5.3525	4.52342	4.27922	3.72245	Wdfy1	Wdfy1	Mus musculus WD repeat and FYVE domain containing 1 (Wdfy1), transcript variant 1, mRNA.,
NM_001111050	14.539	14.6405	7.05817	14.6638	9.03113	12.451	7.60478	11.6577	12.6403	18.2987	Cd151	Cd151	Mus musculus CD151 antigen (Cd151), transcript variant 2, mRNA.
NM_001111053	7.09371	6.59605	5.93902	6.71269	4.46961	5.32812	5.84466	7.2084	5.24727	6.22617	Dclk1	Dclk1	Mus musculus doublecortin-like kinase 1 (Dclk1), transcript variant 5, mRNA.,
NM_029909	3.87078	3.01279	5.17061	4.04438	4.03964	3.58608	5.31321	3.36969	4.56062	4.85112	C330018D20Rik	C330018D20Rik	Mus musculus RIKEN cDNA C330018D20 gene (C330018D20Rik), mRNA.,
NM_001287180	364.026	403.966	374.781	422.465	394.505	370.365	407.935	375.381	341.482	399.899	Atf4	Atf4	Mus musculus activating transcription factor 4 (Atf4), transcript variant 1, mRNA.
NM_016665	42.0555	33.9015	37.4913	39.0707	36.9116	32.9952	37.4678	38.1065	44.3101	45.1813	Cenpx	Stra13	Mus musculus stimulated by retinoic acid 13 (Stra13), mRNA.,
NM_016666	5.33533	2.55366	6.46007	1.22522	2.85314	2.43037	4.43498	1.29089	1.59344	4.68074	Aip	Aip	Mus musculus aryl-hydrocarbon receptor-interacting protein (Aip), transcript variant 1, mRNA.
NM_016661	80.4661	76.8364	77.7732	69.6852	84.3564	74.7979	79.1356	75.145	84.2912	71.9435	Ahcy	Ahcy	Mus musculus S-adenosylhomocysteine hydrolase (Ahcy), mRNA.
NM_016662	15.6881	13.6205	14.1246	12.5607	16.7324	12.2547	15.4411	14.8744	17.9115	9.9717	Mxd3	Mxd3	Mus musculus Max dimerization protein 3 (Mxd3), mRNA.
NR_045841	1.43397	2.23034	0.75126	1.37591	1.13737	1.5588	1.20805	1.53031	1.59893	1.11082	4933407G14Rik	4933407G14Rik	Mus musculus RIKEN cDNA 4933407G14 gene (4933407G14Rik), long non-coding RNA.
NR_045849	0.69227	0.75567	0.55529	0.30711	0.74038	0.57386	0.78046	1.03188	0.85263	0.85004	4933417D19Rik	4933417D19Rik	Mus musculus RIKEN cDNA 4933417D19 gene (4933417D19Rik), long non-coding RNA.
NR_045848	1.59942	0.65983	0.65245	0.67453	1.29444	0.41438	0.71608	0.37182	1.23494	0.62106	D930028M14Rik	D930028M14Rik	Mus musculus RIKEN cDNA D930028M14 gene (D930028M14Rik), transcript variant 2, long non-coding RNA.
NM_134058	52.4996	49.6094	50.4954	46.0117	53.9949	44.6906	57.5117	43.3001	54.9986	39.4743	Pelo	Pelo	Mus musculus pelota homolog (Drosophila) (Pelo), mRNA.
NM_134059	25.2928	22.6683	26.1261	24.3596	29.1852	24.6919	31.5093	24.8656	28.885	22.7126	Ddx41	Ddx41	Mus musculus DEAD (Asp-Glu-Ala-Asp) box polypeptide 41 (Ddx41), mRNA.
NM_134050	1.38562	0.97789	1.09527	0.84242	1.24983	0.88571	1.6995	0.54474	1.47125	1.06113	Rab15	Rab15	Mus musculus RAB15, member RAS oncogene family (Rab15), mRNA.
NM_134052	11.783	15.4975	11.2143	11.5339	14.7828	11.9945	11.6007	11.8785	10.6515	14.3536	Adi1	Adi1	Mus musculus acireductone dioxygenase 1 (Adi1), mRNA.
NM_134054	13.7925	11.0917	13.9136	12.0037	8.52343	13.0546	9.58491	10.5462	11.3082	10.6379	Sptssa	Sptssa	Mus musculus serine palmitoyltransferase, small subunit A (Sptssa), mRNA.
NM_207659	19.9225	23.0593	20.1053	24.5068	18.1814	22.3895	19.2754	22.2749	16.3097	23.8661	Hook3	Hook3	Mus musculus hook microtubule tethering protein 3 (Hook3), mRNA.
NM_010761	24.8048	20.4282	21.4609	21.3731	24.0797	21.9969	19.0131	19.8928	21.6945	21.8488	Ccndbp1	Ccndbp1	Mus musculus cyclin D-type binding-protein 1 (Ccndbp1), mRNA.,
NM_207653	2.4242	2.45221	3.15874	0.26803	4.6883	0.74497	3.83938	0.73248	2.59861	2.66157	Cflar	Cflar	Mus musculus CASP8 and FADD-like apoptosis regulator (Cflar), transcript variant 1, mRNA.
NM_207652	8.01733	11.1327	8.01202	10.9474	7.13221	12.3816	10.1587	12.4676	7.22298	15.2828	Tsc22d1	Tsc22d1	Mus musculus TSC22 domain family, member 1 (Tsc22d1), transcript variant 4, mRNA.
NM_207655	0.93089	1.23301	1.13197	1.69011	0.87812	1.43126	0.81584	1.67854	0.74174	1.52399	Egfr	Egfr	Mus musculus epidermal growth factor receptor (Egfr), transcript variant 2, mRNA.
NM_207654	15.421	22.4619	17.6895	21.5418	16.5139	22.3564	15.4599	23.4623	15.2511	24.0898	Efna5	Efna5	Mus musculus ephrin A5 (Efna5), transcript variant 1, mRNA.
NM_029274	0.03268	0.00766	0.00333	0	1.63809	1e-05	0.01256	0	0.03005	0.00097	Kmt2b	Kmt2b	Mus musculus lysine (K)-specific methyltransferase 2B (Kmt2b), transcript variant 1, mRNA.
NM_029277	4.72537	5.03323	5.23845	7.84582	7.47096	7.90386	3.66995	3.549	3.26093	8.46344	Arhgap12	Arhgap12	Mus musculus Rho GTPase activating protein 12 (Arhgap12), transcript variant 1, mRNA.,
NM_029271	42.906	46.9579	37.6192	58.3462	30.8987	52.9895	33.6643	51.1656	23.9832	53.2145	Mrpl32	Mrpl32	Mus musculus mitochondrial ribosomal protein L32 (Mrpl32), mRNA.,
NM_029272	84.0035	71.6509	95.5966	63.9536	97.1274	75.5207	87.0161	64.7697	106.068	71.0421	Ndufs7	Ndufs7	Mus musculus NADH dehydrogenase (ubiquinone) Fe-S protein 7 (Ndufs7), mRNA.
NM_029279	7.60849	7.94166	7.99748	9.24771	8.21899	7.54348	9.09978	8.43114	8.90498	8.2974	Secisbp2	Secisbp2	Mus musculus SECIS binding protein 2 (Secisbp2), transcript variant 1, mRNA.,
NM_029278	54.4226	58.2315	48.4826	59.2798	52.1967	52.7507	56.0627	51.6032	48.1906	49.7845	Nop14	Nop14	Mus musculus NOP14 nucleolar protein (Nop14), mRNA.
NM_021042	0	0	0	0	0	0	0	0	0	0	Abcc9	Abcc9	Mus musculus ATP-binding cassette, sub-family C (CFTR/MRP), member 9 (Abcc9), transcript variant 1, mRNA.
NM_025811	18.9713	16.3318	19.3054	17.1189	17.0963	17.0944	18.9047	18.6809	22.4762	19.4499	Nhlrc2	Nhlrc2	Mus musculus NHL repeat containing 2 (Nhlrc2), mRNA.
NM_133208	6.47525	7.88132	5.98579	8.06737	5.99688	7.66294	7.71062	6.16376	6.24771	6.02101	Zfp287	Zfp287	Mus musculus zinc finger protein 287 (Zfp287), mRNA.,
NM_133206	26.0972	25.3622	26.8156	25.8081	27.6269	26.1325	26.4704	26.0823	25.7712	24.7397	Znrf1	Znrf1	Mus musculus zinc and ring finger 1 (Znrf1), transcript variant 4, mRNA.
NM_133207	1.1377	0.79218	0.35028	0.63508	1.56757	0.63248	1.33715	0.51268	0.92711	0.81512	Kcnh7	Kcnh7	Mus musculus potassium voltage-gated channel, subfamily H (eag-related), member 7 (Kcnh7), mRNA.,
NM_207202	4.39529	3.86197	5.21111	4.05075	5.45541	3.73619	5.04781	3.11041	3.70872	3.78885	Ccdc120	Ccdc120	Mus musculus coiled-coil domain containing 120 (Ccdc120), mRNA.
NM_001042527	30.0228	26.1364	24.7676	27.8175	20.3317	26.1974	26.3529	27.9714	21.9492	28.0258	Blm	Blm	Mus musculus Bloom syndrome, RecQ helicase-like (Blm), transcript variant 1, mRNA.
NM_001042528	9.38358	12.1134	12.4584	14.0513	11.5896	15.0597	8.35802	14.8817	9.44155	17.3551	Cacna1b	Cacna1b	Mus musculus calcium channel, voltage-dependent, N type, alpha 1B subunit (Cacna1b), transcript variant 1, mRNA.
NR_040428	2.59654	3.08533	2.54999	2.68681	2.49848	2.88167	2.62858	2.74894	2.38837	2.96458	Gm19619	Gm19619	Mus musculus predicted gene, 19619 (Gm19619), long non-coding RNA.
NM_145139	200.999	170.169	198.893	184.84	189.422	188.779	196.507	188.495	191.672	187.468	Eif3l	Eif3l	Mus musculus eukaryotic translation initiation factor 3, subunit L (Eif3l), mRNA.,
NM_145138	30.2129	23.8775	27.9116	27.1136	30.0224	23.987	28.8664	23.9804	32.7524	25.1527	Nek9	Nek9	Mus musculus NIMA (never in mitosis gene a)-related expressed kinase 9 (Nek9), mRNA.
NM_145135	40.007	31.3601	34.3069	29.5013	48.8779	25.5781	49.4615	26.4579	40.9548	33.6053	Rnh1	Rnh1	Mus musculus ribonuclease/angiogenin inhibitor 1 (Rnh1), transcript variant 3, mRNA.
NM_145134	1.95482	1.41359	2.6952	1.63336	2.07947	1.65962	1.78653	1.54764	2.22632	1.47126	Spsb4	Spsb4	Mus musculus splA/ryanodine receptor domain and SOCS box containing 4 (Spsb4), mRNA.,
NR_040421	0.12237	0.94092	0.91736	0.72615	0.53007	1.17291	0.86012	1.40519	1.17988	1.04572	Gm15401	Gm15401	Mus musculus predicted gene 15401 (Gm15401), transcript variant 2, long non-coding RNA.
NM_145130	21.7756	28.5413	27.7051	33.8465	25.8841	35.6297	22.5588	35.2304	26.7232	37.82	Lpcat3	Lpcat3	Mus musculus lysophosphatidylcholine acyltransferase 3 (Lpcat3), mRNA.
NM_001113364	9.82118	6.8494	8.10835	6.09116	10.62	7.94453	9.55743	5.39265	10.4718	6.70666	Tbc1d14	Tbc1d14	Mus musculus TBC1 domain family, member 14 (Tbc1d14), transcript variant 1, mRNA.,
NM_001113360	0.45419	0.32239	0.26078	0.36196	0.47796	0.20438	0.3618	0.18318	0.59889	0.05259	Plch2	Plch2	Mus musculus phospholipase C, eta 2 (Plch2), transcript variant 1, mRNA.,
NM_001317219	17.3741	26.573	16.0648	24.2896	29.6939	16.1805	13.3138	14.9136	28.8852	10.1859	Myl6	Myl6	Mus musculus myosin, light polypeptide 6, alkali, smooth muscle and non-muscle (Myl6), transcript variant 5, mRNA.
NM_172646	1.33286	1.88529	1.09805	2.07643	1.52253	2.03995	2.55749	2.05699	2.05501	1.34832	Dnm3	Dnm3	Mus musculus dynamin 3 (Dnm3), transcript variant 1, mRNA.
NM_172645	20.7125	30.1181	22.8899	30.3002	20.4017	28.1102	22.4822	27.0384	19.3921	31.4594	Suco	Suco	Mus musculus SUN domain containing ossification factor (Suco), mRNA.
NM_172644	7.81353	7.96407	7.24549	7.57216	9.15975	8.67448	9.2558	7.82438	9.09243	8.1613	Dars2	Dars2	Mus musculus aspartyl-tRNA synthetase 2 (mitochondrial) (Dars2), mRNA.
NM_172643	9.78244	7.13335	9.60578	9.29461	8.01896	8.38237	9.05639	8.58646	8.4802	9.0234	Zbtb41	Zbtb41	Mus musculus zinc finger and BTB domain containing 41 (Zbtb41), mRNA.
NR_132746	1.86743	2.58451	3.66333	2.63924	3.05951	2.43991	3.49536	2.01621	2.86256	2.65244	Pvt1	Pvt1	Mus musculus plasmacytoma variant translocation 1 (Pvt1), transcript variant 1, long non-coding RNA.
NM_001100454	0.61683	0.53718	0.49113	0.06705	0.72439	0.51181	0.56713	0.73053	0.61477	0.37086	Wfikkn1	Wfikkn1	Mus musculus WAP, FS, Ig, KU, and NTR-containing protein 1 (Wfikkn1), mRNA.
NM_001310650	7.1493	4.89926	2.06522	5.49856	2.69479	1.44884	4.90101	3.49989	6.89126	3.63274	Zc3h18	Zc3h18	Mus musculus zinc finger CCCH-type containing 18 (Zc3h18), transcript variant 3, mRNA.
NM_001310655	2.42284	3.66455	0.86123	2.4525	2.04962	3.97824	2.47832	3.68095	0.5414	3.9568	Chmd	Lect1	Mus musculus leukocyte cell derived chemotaxin 1 (Lect1), transcript variant 2, mRNA.
NR_131130	0.97946	0.95423	1.03442	0.48886	0.72839	0.38777	0.86786	0.80147	0.75957	0.88511	Gm16223	Gm16223	Mus musculus predicted gene 16223 (Gm16223), long non-coding RNA.
NR_073535	0.13044	0.4079	0.62451	0.55825	0.40466	0.25602	0.44803	0.33947	0.93467	0.37663	Gm10364	Gm10364	Mus musculus predicted pseudogene 10364 (Gm10364), non-coding RNA.
NM_001271397	12.6516	13.2721	13.4378	15.7447	11.3028	13.6059	14.3383	16.9894	10.9723	13.7831	Nol8	Nol8	Mus musculus nucleolar protein 8 (Nol8), transcript variant 1, mRNA.
NM_001039483	12.2153	13.6905	10.2946	16.1182	10.8396	15.5198	10.3372	16.8574	8.70748	14.4674	Tmco1	Tmco1	Mus musculus transmembrane and coiled-coil domains 1 (Tmco1), mRNA.
NM_001039482	10.8857	10.7918	12.1127	10.5463	11.0007	10.7421	9.63085	10.9671	10.289	11.3719	Klhl20	Klhl20	Mus musculus kelch-like 20 (Klhl20), mRNA.,
NM_001293636	10.9386	19.3347	14.7439	16.5146	13.5298	17.5951	17.7148	17.1483	9.71941	22.9091	Ktn1	Ktn1	Mus musculus kinectin 1 (Ktn1), transcript variant 3, mRNA.,Mus musculus kinectin 1 (Ktn1), transcript variant 2, mRNA.,Mus musculus kinectin 1 (Ktn1), transcript variant 1, mRNA.,Mus musculus kinectin 1 (Ktn1), transcript variant 2, mRNA.,Mus musculus kinectin 1 (Ktn1), transcript variant 1, mRNA.,Mus musculus kinectin 1 (Ktn1), transcript variant 3, mRNA.,
NM_001293637	2.79984	3.78777	3.21179	2.42868	1.24379	1.73759	2.72104	1.56541	4.06564	1.4283	Nek1	Nek1	Mus musculus NIMA (never in mitosis gene a)-related expressed kinase 1 (Nek1), transcript variant 3, mRNA.,
NM_001002786	1.17775	1.4259	0.90449	1.14109	0.81872	1.2147	1.04444	1.4534	1.70278	1.36414	Rab44	Rab44	Mus musculus RAB44, member RAS oncogene family (Rab44), mRNA.
NM_023565	58.2361	55.7581	52.8572	55.6952	49.6825	53.298	56.5441	56.8902	50.1442	58.4118	Cse1l	Cse1l	Mus musculus chromosome segregation 1-like (S. cerevisiae) (Cse1l), mRNA.,
NM_023564	8.93274	7.07325	7.42239	4.05148	13.4076	7.49359	7.69699	7.45418	9.65562	6.07012	Plscr3	Plscr3	Mus musculus phospholipid scramblase 3 (Plscr3), transcript variant 2, mRNA.
NR_028355	2.1313	2.6187	2.56363	4.22184	5.61843	4.08249	2.78064	2.01305	3.51797	4.65884	Sra1	Sra1	Mus musculus steroid receptor RNA activator 1 (Sra1), transcript variant 1, mRNA.
NM_001324556	6.57865	2.60152	3.64504	11.5001	2.34622	1.65378	8.53041	6.28769	10.1326	14.745	Tipin	Tipin	Mus musculus timeless interacting protein (Tipin), mRNA.,
NM_001324557	13.5606	23.1676	25.2482	8.62278	16.0303	24.0878	17.2221	14.7517	3.82545	10.9048	Tipin	Tipin	Mus musculus timeless interacting protein (Tipin), mRNA.,
NM_178641	30.8539	31.1903	31.0144	28.0955	30.62	26.2665	30.2355	29.9764	29.4314	28.4377	Inpp5f	Inpp5f	Mus musculus inositol polyphosphate-5-phosphatase F (Inpp5f), mRNA.,
NM_178640	9.79534	9.17567	9.78205	9.36632	10.0503	10.4089	9.34613	8.72465	8.63262	9.81658	B3galnt2	B3galnt2	Mus musculus UDP-GalNAc:betaGlcNAc beta 1,3-galactosaminyltransferase, polypeptide 2 (B3galnt2), mRNA.,
NM_178643	7.80813	6.65406	6.56749	6.52645	5.58102	6.21009	7.52091	5.77704	8.48843	7.08767	Faap24	Faap24	Mus musculus Fanconi anemia core complex associated protein 24 (Faap24), mRNA.
NM_178645	41.6484	35.649	38.9334	35.0417	43.5046	37.6571	45.0982	37.3552	41.8168	35.2223	Blmh	Blmh	Mus musculus bleomycin hydrolase (Blmh), mRNA.
NM_178644	0.33613	0.14052	0.05286	0.07042	0.35379	0.40454	0.14252	0.34718	0.17251	0.2582	Oaf	Oaf	Mus musculus out at first homolog (Oaf), mRNA.
NM_178647	33.1247	34.5266	30.6208	36.9935	31.0456	33.1183	33.6336	34.0586	31.0792	35.4654	Cggbp1	Cggbp1	Mus musculus CGG triplet repeat binding protein 1 (Cggbp1), mRNA.,
NM_178646	3.2166	2.26367	3.3744	2.50497	3.89058	3.31274	3.0941	3.08369	3.38336	2.72632	Tigd5	Tigd5	Mus musculus tigger transposable element derived 5 (Tigd5), mRNA.
NM_213614	68.4087	66.4425	68.7657	68.1849	67.638	72.2963	61.8296	62.8193	62.1437	68.4973	Sept5	Sept5	Mus musculus septin 5 (Sept5), mRNA.,
NM_213615	0.24361	0.90337	0.32023	0.64275	0.62784	0.30382	0.41551	0.17746	0.41025	0.50406	A530032D15Rik	A530032D15Rik	Mus musculus RIKEN cDNA A530032D15Rik gene (A530032D15Rik), mRNA.,
NM_213616	16.1195	22.5926	14.7612	19.8363	17.3692	21.5301	15.0543	24.7155	15.2866	21.4239	Atp2b4	Atp2b4	Mus musculus ATPase, Ca++ transporting, plasma membrane 4 (Atp2b4), transcript variant a, mRNA.,Mus musculus ATPase, Ca++ transporting, plasma membrane 4 (Atp2b4), transcript variant b, mRNA.,
NM_177420	154.891	130.289	165.658	139.023	161.873	145.841	157.603	137.009	168.573	143.937	Psat1	Psat1	Mus musculus phosphoserine aminotransferase 1 (Psat1), transcript variant 2, mRNA.,Mus musculus phosphoserine aminotransferase 1 (Psat1), transcript variant 1, mRNA.,
NM_001162945	7.50887	8.53604	6.89456	7.98171	7.49078	7.379	8.1485	7.96442	7.95512	7.92243	Mtx3	Mtx3	Mus musculus metaxin 3 (Mtx3), mRNA.
NM_001162946	11.4402	9.5986	11.0945	10.037	11.2526	11.343	11.4124	10.7746	12.0432	9.9417	Pcx	Pcx	Mus musculus pyruvate carboxylase (Pcx), transcript variant 1, mRNA.
NM_001162943	17.6474	25.6943	20.0085	26.0339	19.3219	27.6088	17.2118	27.7912	19.3405	26.9255	Dchs1	Dchs1	Mus musculus dachsous 1 (Drosophila) (Dchs1), mRNA.,
NM_025375	18.5894	16.0891	18.8888	17.5119	20.5218	18.6065	19.6258	16.886	19.7053	14.9955	Wbscr22	Wbscr22	Mus musculus Williams Beuren syndrome chromosome region 22 (Wbscr22), mRNA.,
NM_178397	26.2729	30.2949	27.7313	35.4087	25.386	30.3759	25.1745	30.6015	26.0245	31.7637	Faf2	Faf2	Mus musculus Fas associated factor family member 2 (Faf2), mRNA.,
NM_178395	49.0432	50.5092	55.3175	55.2566	42.0624	54.0006	45.924	58.0766	41.6639	57.7657	Zdhhc2	Zdhhc2	Mus musculus zinc finger, DHHC domain containing 2 (Zdhhc2), mRNA.,
NM_178392	11.5928	8.29996	10.0562	10.7009	9.42721	7.4515	10.9045	8.98937	8.95947	9.15466	Snapc1	Snapc1	Mus musculus small nuclear RNA activating complex, polypeptide 1 (Snapc1), mRNA.
NM_178391	2.42028	0.66416	1.6132	1.39293	2.98019	0.3739	1.53288	2.22884	2.02346	1.79699	Setmar	Setmar	Mus musculus SET domain without mariner transposase fusion (Setmar), transcript variant 2, mRNA.
NM_178390	13.8479	11.3468	16.7317	10.2544	14.7142	11.076	14.1067	10.3389	16.8541	11.8389	Fam53a	Fam53a	Mus musculus family with sequence similarity 53, member A (Fam53a), mRNA.,
NM_178398	35.4317	33.5569	37.0099	35.5097	37.5414	34.8623	36.9322	34.7612	36.2503	32.8844	Wipi2	Wipi2	Mus musculus WD repeat domain, phosphoinositide interacting 2 (Wipi2), mRNA.
NM_008173	19.3283	18.6338	19.8879	18.7493	17.8804	17.6535	20.5456	17.9468	18.2475	18.3619	Nr3c1	Nr3c1	Mus musculus nuclear receptor subfamily 3, group C, member 1 (Nr3c1), mRNA.,
NM_008172	1.48791	0.91305	1.63617	1.3501	1.59466	1.35975	1.60466	1.79461	1.74384	1.27831	Grin2d	Grin2d	Mus musculus glutamate receptor, ionotropic, NMDA2D (epsilon 4) (Grin2d), mRNA.
NM_008176	4.57655	6.7845	6.50916	6.51601	4.04606	5.9912	5.45576	7.30369	5.88246	8.47213	Cxcl1	Cxcl1	Mus musculus chemokine (C-X-C motif) ligand 1 (Cxcl1), mRNA.
NM_008175	141.622	190.614	159.943	168.221	157.017	189.974	139.466	199.622	144.228	177.965	Grn	Grn	Mus musculus granulin (Grn), mRNA.
NM_177282	17.2837	18.8122	17.2019	21.2725	18.0901	19.7277	17.0188	19.1776	22.7022	24.1888	Mical2	Mical2	Mus musculus microtubule associated monooxygenase, calponin and LIM domain containing 2 (Mical2), transcript variant B, mRNA.,Mus musculus microtubule associated monooxygenase, calponin and LIM domain containing 2 (Mical2), transcript variant A, mRNA.,
NM_177289	9.00677	6.60913	6.97843	9.28166	10.6637	8.78204	9.33866	9.24943	10.4975	10.1452	Cbfa2t3	Cbfa2t3	Mus musculus core-binding factor, runt domain, alpha subunit 2, translocated to, 3 (human) (Cbfa2t3), transcript variant 1, mRNA.
NM_025594	37.7401	38.6625	40.0131	41.1368	44.1652	38.3321	41.682	33.4905	39.5921	34.6602	Zmat2	Zmat2	Mus musculus zinc finger, matrin type 2 (Zmat2), mRNA.
NM_025595	57.6459	51.427	48.4299	52.3189	47.4516	50.4678	53.2512	47.1224	57.1278	47.0797	Mrpl51	Mrpl51	Mus musculus mitochondrial ribosomal protein L51 (Mrpl51), mRNA.
NM_025597	56.4241	32.6185	48.4804	34.2775	52.8861	40.5517	52.0021	32.8706	44.9998	37.6207	Ndufb3	Ndufb3	Mus musculus NADH dehydrogenase (ubiquinone) 1 beta subcomplex 3 (Ndufb3), mRNA.
NM_025590	3.75321	3.35205	3.6243	3.11716	3.93844	3.23033	3.97162	3.0174	4.62643	2.69724	Acot11	Acot11	Mus musculus acyl-CoA thioesterase 11 (Acot11), mRNA.,
NM_025591	41.2532	38.47	41.2411	40.8204	37.4074	35.8271	43.2279	38.0433	43.1517	42.986	Fam136a	Fam136a	Mus musculus family with sequence similarity 136, member A (Fam136a), mRNA.
NM_025592	2745.58	2863.49	2841.41	3142.52	2499.62	2793.31	2660.74	2914.69	2597.18	3068.94	Rpl35	Rpl35	Mus musculus ribosomal protein L35 (Rpl35), mRNA.
NM_025593	19.5157	17.2137	19.9447	15.208	21.3989	15.2973	22.146	15.0026	22.9405	17.901	Polr2l	Polr2l	Mus musculus polymerase (RNA) II (DNA directed) polypeptide L (Polr2l), mRNA.
NM_025598	58.5787	51.6131	67.4015	54.6103	76.1021	58.9192	65.5637	57.4372	67.0181	55.9676	Ppdpf	Ppdpf	Mus musculus pancreatic progenitor cell differentiation and proliferation factor (Ppdpf), mRNA.,
NM_025599	24.9662	21.6663	23.3369	23.8203	20.1763	19.3468	25.1821	22.7938	23.8143	23.4855	Cmss1	Cmss1	Mus musculus cms small ribosomal subunit 1 (Cmss1), mRNA.
NR_102399	0.70073	1.1723	0.85279	0.97475	0.7846	1.09709	0.89568	1.28646	0.42888	0.86215	Adam28	Adam28	Mus musculus a disintegrin and metallopeptidase domain 28 (Adam28), transcript variant 4, mRNA.
NR_131913	0.12747	0.06541	0.20407	0.25641	0.10589	0.10102	0.20557	0.0824	0.08995	0.23157	Lincred1	Lincred1	Mus musculus long intergenic non-protein coding RNA of erythroid differentiation 1 (Lincred1), long non-coding RNA.
NM_153808	8.49786	17.8712	10.9546	5.11295	10.7197	11.0238	13.6481	9.4355	12.5276	9.52094	Smc5	Smc5	Mus musculus structural maintenance of chromosomes 5 (Smc5), transcript variant 3, mRNA.
NM_153800	11.0788	10.7443	10.813	9.84124	11.6267	10.5783	11.2234	9.24352	12.9129	9.92345	Arhgap22	Arhgap22	Mus musculus Rho GTPase activating protein 22 (Arhgap22), mRNA.,
NM_153802	3.93067	4.58182	3.77792	3.81003	4.17756	5.13851	3.76275	3.86231	3.93557	4.69021	Zfp128	Zfp128	Mus musculus zinc finger protein 128 (Zfp128), mRNA.
NM_001015507	21.2565	19.8779	17.8651	21.96	19.658	20.3986	19.1326	19.935	18.5167	20.2148	Vprbp	Vprbp	Mus musculus Vpr (HIV-1) binding protein (Vprbp), mRNA.
NM_153805	7.23391	6.70617	6.23125	4.84496	6.88262	5.91427	6.86878	6.16263	8.83384	5.92405	Pkn3	Pkn3	Mus musculus protein kinase N3 (Pkn3), mRNA.
NM_153806	76.8413	89.2062	64.5347	85.0622	68.2321	67.3896	72.2253	74.7305	62.941	70.3879	Dnttip2	Dnttip2	Mus musculus deoxynucleotidyltransferase, terminal, interacting protein 2 (Dnttip2), mRNA.
NM_153807	1.80307	2.64104	2.57469	2.45284	1.9906	3.07406	1.99699	2.21116	2.31795	2.15538	Acsf2	Acsf2	Mus musculus acyl-CoA synthetase family member 2 (Acsf2), mRNA.
NM_024171	120.497	91.8363	112.342	90.6721	113.323	99.9218	110.609	89.663	114.315	88.0324	Sec61b	Sec61b	Mus musculus Sec61 beta subunit (Sec61b), mRNA.
NM_024170	16.1842	10.8067	16.0056	14.6333	16.9887	14.7597	15.503	13.3087	12.9657	16.5199	Cxx1a	Cxx1a	Mus musculus CAAX box 1A (Cxx1a), mRNA.
NM_024173	137.064	113.993	131.225	127.836	134.179	117.724	140.007	120.326	138.695	108.742	Atp6v1g1	Atp6v1g1	Mus musculus ATPase, H+ transporting, lysosomal V1 subunit G1 (Atp6v1g1), mRNA.
NM_024172	48.2987	36.6246	42.6934	34.7255	54.0811	34.5404	50.3697	37.377	53.9544	31.6685	Hspbp1	Hspbp1	Mus musculus HSPA (heat shock 70kDa) binding protein, cytoplasmic cochaperone 1 (Hspbp1), mRNA.,
NM_024175	2639.51	2308.79	2856.91	2536.88	2634.06	2497.46	2572.64	2584.4	2781.44	2551.43	Rps23	Rps23	Mus musculus ribosomal protein S23 (Rps23), mRNA.
NM_024174	18.4933	22.6611	20.3373	17.7448	19.5061	12.1982	20.9138	16.3172	24.3697	17.4568	Mrps23	Mrps23	Mus musculus mitochondrial ribosomal protein S23 (Mrps23), transcript variant 1, mRNA.
NM_024177	71.6186	63.0267	76.9798	62.0956	71.692	61.0184	69.5021	68.0882	77.0103	61.1815	Mrpl38	Mrpl38	Mus musculus mitochondrial ribosomal protein L38 (Mrpl38), mRNA.
NM_024176	65.5719	59.3671	69.6776	54.9824	66.8974	62.776	69.4061	62.4059	58.3147	55.3013	Drap1	Drap1	Mus musculus Dr1 associated protein 1 (negative cofactor 2 alpha) (Drap1), transcript variant 2, mRNA.,
NM_024178	12.6632	17.6391	12.2704	15.3744	13.8058	17.6042	13.7463	16.5902	16.7869	19.6105	Alg14	Alg14	Mus musculus asparagine-linked glycosylation 14 (Alg14), mRNA.
NM_001253700	4.64057	5.20838	6.58647	10.2479	6.62656	1.58338	1.73166	3.96476	4.17074	2.34032	Elp5	Elp5	Mus musculus elongator acetyltransferase complex subunit 5 (Elp5), transcript variant 1, mRNA.,
NM_001253706	10.9372	14.0227	9.65532	12.7699	12.1271	12.7017	11.6657	13.7783	10.1632	11.3461	Sept6	Sept6	Mus musculus septin 6 (Sept6), transcript variant 4, mRNA.
NM_001253704	1.02213	1.99482	2.74137	2.85487	5.36588	0.87651	5.34891	6.52334	4.99638	5.93169	Pym1	Pym1	Mus musculus PYM homolog 1, exon junction complex associated factor (Pym1), transcript variant 2, mRNA.
NM_001253705	11.1241	11.2855	11.7736	9.33471	6.18673	5.40098	5.75272	10.7145	7.76324	7.80795	Pym1	Pym1	Mus musculus PYM homolog 1, exon junction complex associated factor (Pym1), transcript variant 2, mRNA.
NM_001122978	12.8998	10.8849	7.43028	15.8882	6.87804	13.177	11.565	16.8222	10.576	16.4206	Casp8ap2	Casp8ap2	Mus musculus caspase 8 associated protein 2 (Casp8ap2), transcript variant 1, mRNA.
NM_010462	4.86445	4.66919	6.07392	5.21847	5.69708	6.18618	3.84798	4.96506	2.66987	4.5417	Hoxc10	Hoxc10	Mus musculus homeobox C10 (Hoxc10), mRNA.
NM_010465	12.8811	11.4739	9.5126	12.6564	12.1164	11.1757	12.3743	12.4205	12.2897	12.2722	Hoxc6	Hoxc6	Mus musculus homeobox C6 (Hoxc6), mRNA.,
NM_010466	1.66772	2.2875	1.76413	2.7545	2.00463	2.83622	2.00509	2.86503	1.62236	2.50345	Hoxc8	Hoxc8	Mus musculus homeobox C8 (Hoxc8), mRNA.
NM_026174	13.9715	17.6908	15.2882	16.4461	15.8981	16.4614	14.2693	17.2458	13.906	16.5965	Entpd4	Entpd4	Mus musculus ectonucleoside triphosphate diphosphohydrolase 4 (Entpd4), mRNA.,
NM_153118	38.3164	32.7438	37.0209	35.4128	32.8871	34.1141	37.1447	35.2765	37.0594	38.8698	Fnbp1l	Fnbp1l	Mus musculus formin binding protein 1-like (Fnbp1l), transcript variant 1, mRNA.
NM_153119	6.26342	7.06937	6.72254	5.83309	7.27314	5.94209	6.00877	6.42578	7.47034	5.82289	Plekho2	Plekho2	Mus musculus pleckstrin homology domain containing, family O member 2 (Plekho2), mRNA.,
NM_153112	12.9422	12.0642	13.1985	11.7076	14.1987	13.6891	12.7264	12.0058	14.2376	13.8114	Cadm4	Cadm4	Mus musculus cell adhesion molecule 4 (Cadm4), mRNA.
NM_153116	11.6717	12.0243	12.6288	12.5839	10.3626	12.036	12.4303	11.3066	12.6524	11.8648	Gtpbp10	Gtpbp10	Mus musculus GTP-binding protein 10 (putative) (Gtpbp10), mRNA.
NM_153117	94.1791	118.678	101.482	120.152	92.2976	118.836	87.8942	113.845	91.1147	109.923	9530068E07Rik	9530068E07Rik	Mus musculus RIKEN cDNA 9530068E07 gene (9530068E07Rik), mRNA.,
NM_001001321	1.75411	2.20706	2.01898	2.27901	1.62364	2.09423	1.76892	3.15101	2.8072	2.90891	Slc35d2	Slc35d2	Mus musculus solute carrier family 35, member D2 (Slc35d2), mRNA.
NM_023336	4.46065	4.54115	7.29381	4.46902	5.18848	6.46492	5.86388	6.78146	5.43066	7.49681	Brd3	Brd3	Mus musculus bromodomain containing 3 (Brd3), transcript variant 1, mRNA.,
NR_104055	1.36756	2.04332	1.73895	1.90476	0.93242	0.86601	2.93574	1.59107	1.055	2.59958	Pcsk7	Pcsk7	Mus musculus proprotein convertase subtilisin/kexin type 7 (Pcsk7), transcript variant 2, mRNA.
NM_001281934	2.11283	1.76421	0.71039	2.92875	1.34637	2.60596	4.26622	2.7165	1.74626	2.70611	Pcsk7	Pcsk7	Mus musculus proprotein convertase subtilisin/kexin type 7 (Pcsk7), transcript variant 2, mRNA.
NM_023331	22.4292	18.6738	19.4448	18.0068	22.5138	17.206	22.9598	18.2625	21.2482	18.8782	Mrpl46	Mrpl46	Mus musculus mitochondrial ribosomal protein L46 (Mrpl46), mRNA.
NM_001123370	10.0595	8.98839	9.9673	11.0517	12.0835	11.121	11.8439	15.3064	11.6737	14.598	9030025P20Rik	9030025P20Rik	Mus musculus RIKEN cDNA 9030025P20 gene (9030025P20Rik), mRNA.,
NM_001123372	4.315	6.39328	4.43397	3.80149	5.38507	4.29373	6.47587	4.04275	4.13911	7.3873	Gm3435	Gm3435,Ermard	Mus musculus predicted gene 3435 (Gm3435), mRNA.,Mus musculus ER membrane associated RNA degradation (Ermard), transcript variant 1, mRNA.,
NM_001204166	0.36643	0.55774	0.23095	0.52379	0.33735	0.5219	0.75357	0.98686	0.36704	0.78463	Rapgef4	Rapgef4	Mus musculus Rap guanine nucleotide exchange factor (GEF) 4 (Rapgef4), transcript variant 3, mRNA.,
NM_001204167	3.47804	4.52858	3.00721	4.83809	4.06563	2.91726	5.37892	2.74305	1.86908	5.91758	Rapgef4	Rapgef4	Mus musculus Rap guanine nucleotide exchange factor (GEF) 4 (Rapgef4), transcript variant 3, mRNA.,
NM_008993	2.30209	1.12068	1.36378	1.1549	1.26452	0.70887	0.83246	1.61871	0.82706	1.59499	Pxmp2	Pxmp2	Mus musculus peroxisomal membrane protein 2 (Pxmp2), mRNA.
NM_008994	4.88979	4.3521	1.69479	1.33716	2.82546	2.64985	1.80606	4.0871	0.64008	2.82296	Pex2	Pex2	Mus musculus peroxisomal biogenesis factor 2 (Pex2), transcript variant 1, mRNA.,
NM_008997	26.3251	23.9582	27.5568	24.4089	26.8224	24.5283	26.4479	24.8021	29.1437	22.6096	Rab11b	Rab11b	Mus musculus RAB11B, member RAS oncogene family (Rab11b), mRNA.,
NM_008996	106.343	101.49	98.854	108.775	84.5652	104.927	94.7747	104.766	91.7101	103.455	Rab1a	Rab1a	Mus musculus RAB1A, member RAS oncogene family (Rab1a), mRNA.,
NM_008999	9.69463	5.48111	7.56623	7.05601	8.99231	7.56855	8.31034	5.58478	7.78112	5.79856	Rab23	Rab23	Mus musculus RAB23, member RAS oncogene family (Rab23), transcript variant 1, mRNA.,
NM_001077359	4.45918	1.47624	2.65186	3.20058	2.66402	4.39235	2.63053	1.05545	2.31666	2.43852	Git2	Git2	Mus musculus G protein-coupled receptor kinase-interactor 2 (Git2), transcript variant 1, mRNA.
NM_001289490	7.58735	7.86099	6.601	6.94167	11.0022	7.50873	11.0418	6.29491	9.25089	5.18931	Oard1	Oard1	Mus musculus O-acyl-ADP-ribose deacylase 1 (Oard1), transcript variant 3, mRNA.
NM_001098636	4.86122	6.80712	4.82844	5.53075	2.72054	3.49666	2.64565	5.69328	3.8211	5.1235	Pwwp2b	Pwwp2b	Mus musculus PWWP domain containing 2B (Pwwp2b), transcript variant 1, mRNA.
NM_013472	165.783	166.259	172.723	174.13	197.726	156.269	176.048	155.164	179.944	154.914	Anxa6	Anxa6	Mus musculus annexin A6 (Anxa6), transcript variant 1, mRNA.
NM_013471	7.46595	7.92338	10.4827	9.21015	9.42257	8.48331	10.0364	7.86353	10.2655	6.86775	Anxa4	Anxa4	Mus musculus annexin A4 (Anxa4), mRNA.,
NM_013476	0.09183	0.07813	0.07027	0.09427	0.07961	0.14826	0.13782	0.07417	0.05978	0.24059	Ar	Ar	Mus musculus androgen receptor (Ar), mRNA.
NM_013477	108.781	104.207	98.6532	96.576	105.314	98.7921	110.955	100.64	103.799	99.0027	Atp6v0d1	Atp6v0d1	Mus musculus ATPase, H+ transporting, lysosomal V0 subunit D1 (Atp6v0d1), mRNA.
NM_001033254	8.72387	9.67203	9.77497	9.71411	8.14549	8.89366	9.43862	8.63928	9.54145	8.05114	Pak6	Pak6	Mus musculus p21 protein (Cdc42/Rac)-activated kinase 6 (Pak6), transcript variant 2, mRNA.
NM_001033256	10.2158	9.82034	11.6162	8.40349	12.2892	7.65689	11.7163	10.2312	13.6704	8.52387	Spata5l1	Spata5l1	Mus musculus spermatogenesis associated 5-like 1 (Spata5l1), mRNA.
NM_001033258	10.9872	10.7384	10.8497	9.82784	11.1078	11.2885	9.72006	11.0865	10.9832	11.1099	Arfgef3	Arfgef3	Mus musculus ARFGEF family member 3 (Arfgef3), mRNA.
NM_001033259	13.6905	11.351	11.39	10.8518	10.9715	11.6518	13.6855	13.1255	12.3464	12.9937	Mcu	Mcu	Mus musculus mitochondrial calcium uniporter (Mcu), mRNA.,
NM_027529	1.7671	1.35022	1.58982	1.74871	1.77342	1.44999	2.60183	1.75909	1.62711	1.43619	6330409D20Rik	6330409D20Rik	Mus musculus RIKEN cDNA 6330409D20 gene (6330409D20Rik), mRNA.
NM_001289831	0.85652	2.977	1.85849	2.44881	1.83733	2.66235	2.62286	4.47598	2.21075	3.41935	Nanog	Nanog	Mus musculus Nanog homeobox (Nanog), transcript variant 4, mRNA.
NM_001289830	0.00011	0.00026	0.00013	0.00013	0.00023	0.00042	0.00022	0.00028	0.00042	0.00023	Nanog	Nanog	Mus musculus Nanog homeobox (Nanog), transcript variant 4, mRNA.
NM_001177513	9.23609	14.1145	11.3264	10.3305	10.135	10.4184	11.833	14.286	12.3007	15.5809	Gm7102	Gm7102	Mus musculus predicted gene 7102 (Gm7102), mRNA.
NM_025969	16.3242	13.5546	13.6942	15.5851	14.5376	14.4597	11.5725	16.9097	11.8937	16.1064	Timm21	Timm21	Mus musculus tranlocase of inner mitochondrial membrane 21 (Timm21), mRNA.
NM_025968	6.46948	2.83494	6.51325	4.27941	6.93556	4.44565	6.97458	4.03558	9.73739	4.53178	Ptgr1	Ptgr1	Mus musculus prostaglandin reductase 1 (Ptgr1), mRNA.
NM_025965	18.0198	22.3045	19.6535	25.2557	17.3233	22.9868	17.9078	23.5986	19.5697	24.7801	Ssr1	Ssr1	Mus musculus signal sequence receptor, alpha (Ssr1), mRNA.,
NM_025964	3.72433	2.29426	2.58487	3.83119	3.15831	3.27564	2.76612	2.31213	3.72714	3.86985	Mettl21a	Mettl21a	Mus musculus methyltransferase like 21A (Mettl21a), mRNA.,
NM_025966	10.072	12.2062	13.1915	9.94555	12.2752	13.724	5.35532	8.44595	10.5339	6.60592	2310039H08Rik	2310039H08Rik	Mus musculus RIKEN cDNA 2310039H08 gene (2310039H08Rik), mRNA.
NM_025960	35.6696	43.3473	38.4721	32.5685	42.1519	34.9828	29.589	28.5788	40.6399	31.5558	Trappc6a	Trappc6a	Mus musculus trafficking protein particle complex 6A (Trappc6a), mRNA.,
NM_025963	1635.81	1591.85	1741.48	1634.9	1636.39	1750.24	1591.54	1648.85	1508.26	1664.46	Rps10	Rps10	Mus musculus ribosomal protein S10 (Rps10), mRNA.,
NM_025962	10.553	10.7744	10.9482	11.6636	10.2805	11.527	8.58737	10.557	11.3141	11.7858	Mmachc	Mmachc	Mus musculus methylmalonic aciduria cblC type, with homocystinuria (Mmachc), mRNA.
NM_011145	11.759	12.9794	11.7225	12.0043	13.1724	13.8249	13.4069	12.1097	12.9806	12.4851	Ppard	Ppard	Mus musculus peroxisome proliferator activator receptor delta (Ppard), mRNA.
NM_009091	1816.86	1781.41	1893.01	1930.77	1727.65	1941.06	1563.82	1934.21	1724.32	2000.28	Rps15	Rps15	Mus musculus ribosomal protein S15 (Rps15), transcript variant 1, mRNA.
NM_009096	854.221	940.576	881.882	1012.23	898.896	948.729	881.946	894.101	877.763	898.07	Rps6	Rps6	Mus musculus ribosomal protein S6 (Rps6), mRNA.
NM_001286450	4.8871	2.04499	4.63531	2.94818	2.5719	3.20675	3.86659	1.39493	3.34047	4.23483	Gatad2a	Gatad2a	Mus musculus GATA zinc finger domain containing 2A (Gatad2a), transcript variant 4, mRNA.
NM_001286452	3.95924	6.43412	5.90884	4.76562	5.22485	3.71225	5.49206	4.29967	5.73627	6.56864	Daam1	Daam1	Mus musculus dishevelled associated activator of morphogenesis 1 (Daam1), transcript variant 3, mRNA.,Mus musculus dishevelled associated activator of morphogenesis 1 (Daam1), transcript variant 2, mRNA.,Mus musculus dishevelled associated activator of morphogenesis 1 (Daam1), transcript variant 1, mRNA.,
NM_011143	4.5212	3.67865	4.43897	3.90437	3.8549	4.17866	3.53186	4.39556	4.08091	4.26559	Pou4f1	Pou4f1	Mus musculus POU domain, class 4, transcription factor 1 (Pou4f1), mRNA.
NM_019393	29.8643	27.1222	24.9444	20.6415	26.1636	21.1409	25.3854	23.8573	25.8342	20.6354	Exosc9	Exosc9	Mus musculus exosome component 9 (Exosc9), mRNA.
NM_019392	6.07612	7.91658	7.10773	6.41956	6.67134	7.02526	6.47422	5.62917	6.64766	7.46533	Tyro3	Tyro3	Mus musculus TYRO3 protein tyrosine kinase 3 (Tyro3), transcript variant 1, mRNA.
NM_181470	57.3528	65.9349	52.3766	64.6639	50.2171	51.2	54.6578	51.6641	46.7461	52.8782	Ltv1	Ltv1	Mus musculus LTV1 ribosome biogenesis factor (Ltv1), mRNA.
NM_001102437	13.2186	9.43816	12.814	9.54176	12.7991	7.75221	9.77077	6.26072	11.1179	8.80978	Acbd5	Acbd5	Mus musculus acyl-Coenzyme A binding domain containing 5 (Acbd5), transcript variant 4, mRNA.
NM_001102436	2.74295	3.8785	2.18673	4.12061	1.86671	5.83178	4.63985	6.4724	3.08112	3.51	Acbd5	Acbd5	Mus musculus acyl-Coenzyme A binding domain containing 5 (Acbd5), transcript variant 4, mRNA.
NM_182927	14.4409	18.0388	16.7872	16.6769	17.4769	18.1517	15.4618	16.5346	16.6016	15.7179	Spred3	Spred3	Mus musculus sprouty-related, EVH1 domain containing 3 (Spred3), mRNA.
NM_001102430	41.4099	42.4443	38.2512	45.044	37.2903	42.6524	38.0707	45.288	34.6782	45.6254	Arfgef1	Arfgef1	Mus musculus ADP-ribosylation factor guanine nucleotide-exchange factor 1(brefeldin A-inhibited) (Arfgef1), mRNA.,
NM_182929	42.6107	41.9922	39.0935	39.7637	41.262	44.7272	39.0226	47.8813	43.953	41.2752	Rims3	Rims3	Mus musculus regulating synaptic membrane exocytosis 3 (Rims3), mRNA.,
NM_001102438	7.08507	5.76031	3.62861	3.45452	5.14091	5.49665	7.78544	4.9593	7.17745	2.7548	Acbd5	Acbd5	Mus musculus acyl-Coenzyme A binding domain containing 5 (Acbd5), transcript variant 4, mRNA.
NM_198438	23.1611	18.7457	21.4202	27.9484	19.9179	25.7808	16.4057	24.4467	17.6764	22.2529	Ssbp3	Ssbp3	Mus musculus single-stranded DNA binding protein 3 (Ssbp3), transcript variant 2, mRNA.
NM_146821	0.31324	0.67478	1.60922	1.04636	1.96497	0.63937	0.65381	0.71724	1.67271	0.63021	Olfr629	Olfr629	Mus musculus olfactory receptor 629 (Olfr629), mRNA.
NM_144807	0.62233	0.96701	0.7581	1.35421	0.60289	0.81358	0.98753	1.19219	0.78807	1.64393	Chpt1	Chpt1	Mus musculus choline phosphotransferase 1 (Chpt1), transcript variant 1, mRNA.,
NM_001159382	4.47521	3.40437	3.29541	2.22295	2.73991	6.66572	5.2996	2.57457	3.09325	3.0604	Gjc1	Gjc1	Mus musculus gap junction protein, gamma 1 (Gjc1), transcript variant 2, mRNA.
NM_001159385	20.4056	17.8357	19.3807	17.7665	18.2625	15.6733	18.7071	17.8761	17.9728	23.3026	Mlx	Mlx	Mus musculus MAX-like protein X (Mlx), transcript variant 2, mRNA.
NM_144808	6.34084	8.55339	6.25411	9.29676	7.61679	9.13647	5.64314	9.23141	7.31937	6.59329	Slc39a14	Slc39a14	Mus musculus solute carrier family 39 (zinc transporter), member 14 (Slc39a14), transcript variant 3, mRNA.
NM_001285917	17.2381	14.8832	14.7018	14.9864	19.68	11.4525	14.6829	8.61542	21.1213	6.45471	Dapk1	Dapk1	Mus musculus death associated protein kinase 1 (Dapk1), transcript variant 2, mRNA.
NM_144809	3.20965	2.92601	3.18731	4.31609	2.11385	3.72782	3.60437	3.52141	2.15957	3.48473	Prdm9	Prdm9	Mus musculus PR domain containing 9 (Prdm9), mRNA.,
NM_001039645	16.7418	21.0731	17.7354	12.0824	20.472	21.2547	16.2312	20.8218	21.3627	13.6317	Asphd1	Asphd1	Mus musculus aspartate beta-hydroxylase domain containing 1 (Asphd1), mRNA.,
NM_001039644	9.45222	10.58	8.83553	12.0363	10.9741	14.2841	9.79801	13.5778	8.54065	12.6501	Edem3	Edem3	Mus musculus ER degradation enhancer, mannosidase alpha-like 3 (Edem3), transcript variant 1, mRNA.
NM_001285487	1.90981	0.64739	2.44116	1.23254	0.43397	1.33114	0.50609	1.59499	2.49317	0.58914	Mknk1	Mknk1	Mus musculus MAP kinase-interacting serine/threonine kinase 1 (Mknk1), transcript variant 2, mRNA.
NM_001285484	0.11791	0.56886	0.34945	0.63503	0.70378	0.22616	0.44819	0.34369	0.28014	0.4933	Htr1d	Htr1d	Mus musculus 5-hydroxytryptamine (serotonin) receptor 1D (Htr1d), transcript variant 4, mRNA.
NM_001285481	0.64227	2.30049	2.4646	3.17697	0.00821	2.24918	1.3346	0.76024	0.45698	3.38438	Hp1bp3	Hp1bp3	Mus musculus heterochromatin protein 1, binding protein 3 (Hp1bp3), transcript variant 3, mRNA.
NM_146176	38.9026	45.5742	38.897	38.3587	40.3196	43.1798	36.0647	38.1555	42.4388	40.4857	Cnot3	Cnot3	Mus musculus CCR4-NOT transcription complex, subunit 3 (Cnot3), mRNA.
NM_146177	27.8613	32.7465	35.8381	30.4111	36.8031	32.6709	33.0979	31.762	34.5135	30.4015	Kmt5c	Suv420h2	Mus musculus suppressor of variegation 4-20 homolog 2 (Drosophila) (Suv420h2), transcript variant 2, mRNA.
NM_146175	11.3713	10.6031	10.86	9.5201	12.6461	9.49441	11.9451	12.0722	11.3433	10.9055	Zfp282	Zfp282	Mus musculus zinc finger protein 282 (Zfp282), mRNA.,
NM_146170	2.92617	3.1517	3.99792	2.8041	3.92335	4.20528	3.87714	3.7153	3.40077	2.23993	C87436	C87436	Mus musculus expressed sequence C87436 (C87436), transcript variant 4, mRNA.
NM_146178	2.47871	3.89102	3.15326	4.24426	2.62171	1.23168	3.49055	3.89902	3.13962	1.38733	Ccdc106	Ccdc106	Mus musculus coiled-coil domain containing 106 (Ccdc106), transcript variant 1, mRNA.,Mus musculus coiled-coil domain containing 106 (Ccdc106), transcript variant 2, mRNA.,
NM_146179	4.427	4.18102	3.67831	4.05892	2.69455	3.36333	4.39376	3.48841	3.40935	3.70578	Zfp418	Zfp418	Mus musculus zinc finger protein 418 (Zfp418), mRNA.
NM_028209	11.8976	8.86177	10.7802	12.5193	12.7974	12.3105	12.4449	10.8959	12.1989	10.161	Ttc4	Ttc4	Mus musculus tetratricopeptide repeat domain 4 (Ttc4), transcript variant 2, mRNA.,Mus musculus tetratricopeptide repeat domain 4 (Ttc4), transcript variant 1, mRNA.,
NM_029861	29.7194	28.0627	31.5766	23.1733	31.0303	30.2896	28.4803	26.6843	32.6658	27.3291	Cnrip1	Cnrip1	Mus musculus cannabinoid receptor interacting protein 1 (Cnrip1), mRNA.,
NM_028208	12.5446	14.1937	15.2309	13.8494	16.1795	14.2655	18.6195	15.4908	11.9613	17.5757	Ptar1	Ptar1	Mus musculus protein prenyltransferase alpha subunit repeat containing 1 (Ptar1), mRNA.
NM_033144	35.7438	36.2617	37.5397	35.5117	35.4951	38.9469	44.1589	37.9289	32.1973	40.7328	Sept8	Sept8	Mus musculus septin 8 (Sept8), transcript variant 1, mRNA.
NM_033146	14.9306	9.17669	17.8078	9.35742	11.7269	8.33566	12.321	8.91034	13.5647	9.26913	Emc9	Emc9	Mus musculus ER membrane protein complex subunit 9 (Emc9), mRNA.,
NM_001346554	2.98747	2.85847	5.32139	0.75097	6.74061	1.47407	5.63989	0.39789	5.44133	1.46017	Nrd1	Nrd1	Mus musculus nardilysin, N-arginine dibasic convertase, NRD convertase 1 (Nrd1), mRNA.,
NM_001346552	1.37142	1.12844	1.56453	1.70428	1.6592	2.24218	2.05499	1.32808	2.27413	1.63232	Cyb5rl	Cyb5rl	Mus musculus cytochrome b5 reductase-like (Cyb5rl), mRNA.,
NM_022410	260.329	290.746	257.344	271.273	290.365	275.225	283.487	279.831	283.446	273.807	Myh9	Myh9	Mus musculus myosin, heavy polypeptide 9, non-muscle (Myh9), mRNA.
NM_001331107	12.5167	1.9955	3.24764	5.75783	10.5981	21.4495	3.58616	18.0815	3.25076	7.27521	Akt1	Akt1	Mus musculus thymoma viral proto-oncogene 1 (Akt1), transcript variant 2, mRNA.
NM_001145959	5.97026	4.32919	7.98896	7.04345	8.281	7.93239	6.49932	4.03685	11.2327	7.3009	Ndrg2	Ndrg2	Mus musculus N-myc downstream regulated gene 2 (Ndrg2), transcript variant 2, mRNA.
NM_001145958	8.7842	7.00531	6.68747	7.48299	11.7837	8.42352	11.1977	9.85788	10.1902	8.03957	Crocc	Crocc	Mus musculus ciliary rootlet coiled-coil, rootletin (Crocc), transcript variant 2, mRNA.,
NM_001319203	4.73781	7.00628	4.35239	4.8205	4.61258	5.46365	4.5751	5.85332	3.67469	5.74592	Zfp873	Zfp873	Mus musculus zinc finger protein 873 (Zfp873), transcript variant 1, mRNA.
NM_001145956	17.491	28.6751	25.0054	25.6888	22.8776	17.1804	21.0857	24.2881	20.8146	24.2342	Pigv	Pigv	Mus musculus phosphatidylinositol glycan anchor biosynthesis, class V (Pigv), transcript variant 1, mRNA.
NM_001277121	18.1765	13.7723	11.6373	8.83125	10.5818	13.1936	14.1662	8.37687	19.797	12.4876	Hnrnpr	Hnrnpr	Mus musculus heterogeneous nuclear ribonucleoprotein R (Hnrnpr), transcript variant 4, mRNA.
NM_001277122	5.68755	4.05703	3.3655	3.30991	3.85431	2.71747	3.83052	2.02813	3.11664	1.81563	Hnrnpr	Hnrnpr	Mus musculus heterogeneous nuclear ribonucleoprotein R (Hnrnpr), transcript variant 4, mRNA.
NM_001277123	2.84705	3.3426	3.99486	5.71148	4.0796	2.85718	4.01771	3.22825	3.34714	2.44054	Hnrnpr	Hnrnpr	Mus musculus heterogeneous nuclear ribonucleoprotein R (Hnrnpr), transcript variant 4, mRNA.
NM_001190449	161.053	132.97	156.305	130.026	176.615	122.393	167.762	126.021	181.979	124.709	Ddah2	Ddah2	Mus musculus dimethylarginine dimethylaminohydrolase 2 (Ddah2), transcript variant 2, mRNA.
NM_147221	2.07222	1.41672	1.55859	1.90813	2.0079	2.22172	1.84733	1.71912	1.44182	1.54621	Glis1	Glis1	Mus musculus GLIS family zinc finger 1 (Glis1), mRNA.,
NM_001190445	20.7386	21.3986	24.0907	14.6542	25.1354	17.7236	28.8959	14.218	24.714	17.0416	Faap20	Faap20	Mus musculus Fanconi anemia core complex associated protein 20 (Faap20), transcript variant 1, mRNA.
NM_001190444	10.8528	12.5444	20.8298	15.433	12.5274	21.4191	12.1847	7.8962	25.0658	16.8182	Aamp	Aamp	Mus musculus angio-associated migratory protein (Aamp), transcript variant 2, mRNA.
NR_045474	4.24468	5.93012	4.64461	2.75752	4.28585	2.95571	1.94712	3.2651	2.38364	2.66493	2310081J21Rik	2310081J21Rik	Mus musculus RIKEN cDNA 2310081J21 gene (2310081J21Rik), long non-coding RNA.,
NR_045470	0.38274	0.54295	0.50081	0.27516	0.40367	0.25575	0.35783	0.56901	0.47342	0.37651	1110028F18Rik	1110028F18Rik	Mus musculus RIKEN cDNA 1110028F18 gene (1110028F18Rik), long non-coding RNA.
NM_001276296	1.57671	1.74634	1.53622	1.9711	1.57145	0.78395	1.49237	1.4076	1.3498	1.05179	Ednrb	Ednrb	Mus musculus endothelin receptor type B (Ednrb), transcript variant 2, mRNA.
NM_001159604	0.08109	1.26037	0.00073	3.25248	0.00626	0.0001	7.93097	0.18019	3.75496	4.28641	Pum1	Pum1	Mus musculus pumilio RNA-binding family member 1 (Pum1), transcript variant 2, mRNA.
NM_001159605	2.27177	4.63412	3.3297	3.45956	3.03758	3.59703	3.14078	2.15517	2.57141	3.29929	Pum1	Pum1	Mus musculus pumilio RNA-binding family member 1 (Pum1), transcript variant 2, mRNA.
NM_001159606	1.19864	0.34428	1.33545	0.38389	0.97655	1.37233	0.78873	0.97462	0.59173	0.74082	Pum1	Pum1	Mus musculus pumilio RNA-binding family member 1 (Pum1), transcript variant 2, mRNA.
NM_001159603	24.4769	21.316	18.4872	21.2928	26.7335	20.1415	17.5222	25.7269	18.1623	16.0644	Pum1	Pum1	Mus musculus pumilio RNA-binding family member 1 (Pum1), transcript variant 2, mRNA.
NM_029148	41.6767	54.4875	49.465	56.8543	40.3075	53.9403	38.832	51.8875	39.7327	53.6285	Tmx4	Tmx4	Mus musculus thioredoxin-related transmembrane protein 4 (Tmx4), mRNA.,
NM_026759	105.909	102.682	104.508	95.547	116.112	104.092	116.567	100.393	110.564	104.205	Mrpl13	Mrpl13	Mus musculus mitochondrial ribosomal protein L13 (Mrpl13), mRNA.
NM_027711	56.2122	67.947	64.7973	74.6755	61.6032	71.9424	56.4128	66.1971	57.1697	70.2545	Iqgap2	Iqgap2	Mus musculus IQ motif containing GTPase activating protein 2 (Iqgap2), mRNA.,
NM_019588	2.50011	2.27971	2.60318	2.50348	2.52232	2.13887	2.82631	1.80416	2.41285	1.68065	Plce1	Plce1	Mus musculus phospholipase C, epsilon 1 (Plce1), mRNA.,
NM_001012517	4.97963	1.76472	2.17999	3.46469	2.83573	1.16296	2.08367	2.16303	3.91102	1.60658	Fut10	Fut10	Mus musculus fucosyltransferase 10 (Fut10), transcript variant 5, mRNA.
NM_001130409	13.3812	14.2435	15.8307	15.4404	18.9845	16.0319	17.8588	13.3033	15.1115	14.3156	Ptk2	Ptk2	Mus musculus PTK2 protein tyrosine kinase 2 (Ptk2), transcript variant 1, mRNA.,
NM_001130408	12.0974	6.30881	14.437	9.07256	16.0776	5.83141	14.6332	13.413	22.466	8.70863	Arf1	Arf1	Mus musculus ADP-ribosylation factor 1 (Arf1), transcript variant 2, mRNA.,
NM_001012518	3.50733	6.3993	0.13682	3.67122	1.56964	0.93189	4.81538	2.81026	1.98953	7.14802	Ehmt1	Ehmt1	Mus musculus euchromatic histone methyltransferase 1 (Ehmt1), transcript variant 4, mRNA.
NM_001168568	5.9278	4.68655	5.92361	5.29605	3.63724	5.69294	6.23965	4.19628	4.3448	5.77037	Ctps2	Ctps2	Mus musculus cytidine 5'-triphosphate synthase 2 (Ctps2), transcript variant 3, mRNA.
NM_001168561	0.79082	1.61744	1.02886	0.515	0.06007	0.8573	1.29414	2.71801	0.30862	0.94737	Zfp446	Zfp446	Mus musculus zinc finger protein 446 (Zfp446), transcript variant 1, mRNA.
NM_001168562	3.54944	3.44449	2.82751	4.31149	3.22526	2.89403	2.58429	2.28832	3.83927	3.09964	Zfp446	Zfp446	Mus musculus zinc finger protein 446 (Zfp446), transcript variant 1, mRNA.
NM_010531	3.03756	3.29775	3.61539	4.64907	3.28492	4.91918	4.08735	5.32347	3.86375	4.56142	Il18bp	Il18bp	Mus musculus interleukin 18 binding protein (Il18bp), mRNA.,
NR_037988	0.58248	0.83401	0.46325	0.423	0.20759	0.39301	0.67915	1.25415	0.2453	0.98303	Gm16701	Gm16701	Mus musculus predicted gene, 16701 (Gm16701), long non-coding RNA.
NM_001142357	9.45149	12.8494	9.15309	12.5447	10.2549	12.3899	10.9232	12.0372	11.329	13.9401	Alg12	Alg12	Mus musculus asparagine-linked glycosylation 12 (alpha-1,6-mannosyltransferase) (Alg12), transcript variant 1, mRNA.
NM_199422	1.04741	0.85401	0.42461	0.87338	0.56161	0.26545	2.72471	0.48834	2.20441	1.36421	S100a7a	S100a7a	Mus musculus S100 calcium binding protein A7A (S100a7a), mRNA.
NM_031177	4.06809	6.64819	2.29179	3.46861	3.25101	2.9371	5.10062	1.08177	4.01076	1.18611	Ift122	Ift122	Mus musculus intraflagellar transport 122 (Ift122), transcript variant 1, mRNA.
NM_031176	0.09724	0.13247	0.08662	0.04937	0.06743	0.07756	0.23439	0.14585	0.14394	0.05902	Tnxb	Tnxb	Mus musculus tenascin XB (Tnxb), mRNA.
NM_031174	0.51487	0.4963	0.57982	0.85053	0.38053	0.66332	0.37842	0.37307	0.54121	0.49469	Dscam	Dscam	Mus musculus Down syndrome cell adhesion molecule (Dscam), mRNA.
NM_031173	3.61999	1.92492	3.29169	0.78193	1.09153	4.34982	1.43954	3.90301	4.73086	3.05412	Cacnb1	Cacnb1	Mus musculus calcium channel, voltage-dependent, beta 1 subunit (Cacnb1), transcript variant 1, mRNA.
NM_031172	1.82669	0.83691	1.81615	1.0842	1.70364	1.61292	2.5285	1.53349	1.24597	0.88043	Trim17	Trim17	Mus musculus tripartite motif-containing 17 (Trim17), mRNA.
NM_031170	1.56506	0.88475	1.78072	0.70774	1.42072	0.84526	0.87477	0.83172	1.08055	0.54618	Krt8	Krt8	Mus musculus keratin 8 (Krt8), mRNA.
NM_031179	78.5478	94.365	80.0527	88.0958	76.0707	82.1714	77.3957	84.4693	73.7461	86.488	Sf3b1	Sf3b1	Mus musculus splicing factor 3b, subunit 1 (Sf3b1), mRNA.
NM_178869	29.438	29.7434	27.7394	26.6146	30.4708	29.2934	29.5128	27.7587	31.7999	26.5773	Ttll1	Ttll1	Mus musculus tubulin tyrosine ligase-like 1 (Ttll1), mRNA.
NM_001042488	7.65166	8.33419	6.32619	8.12446	6.98067	8.92728	7.88933	9.18649	10.5733	10.3233	Dlgap4	Dlgap4	Mus musculus discs, large homolog-associated protein 4 (Drosophila) (Dlgap4), transcript variant 3, mRNA.,
NM_001042485	2.28366	0.66272	8.60368	1.77608	5.41175	2.58904	6.88948	3.59301	4.62343	4.58471	Tmem183a	Tmem183a	Mus musculus transmembrane protein 183A (Tmem183a), transcript variant 2, mRNA.
NM_001042484	40.4361	48.637	46.6157	50.2567	32.8053	44.9497	41.0609	43.3184	34.4645	48.8045	Golga7	Golga7	Mus musculus golgi autoantigen, golgin subfamily a, 7 (Golga7), transcript variant 1, mRNA.,Mus musculus golgi autoantigen, golgin subfamily a, 7 (Golga7), transcript variant 2, mRNA.,
NM_001042487	26.0442	29.5737	22.2421	29.1502	26.4673	27.8306	25.065	30.3313	23.3186	29.75	Dlgap4	Dlgap4	Mus musculus discs, large homolog-associated protein 4 (Drosophila) (Dlgap4), transcript variant 3, mRNA.,
NM_001190830	1.11129	1.04915	0.59094	0.50502	1.57561	0.96364	0.78169	0.78594	1.39395	0.71512	Jak3	Jak3	Mus musculus Janus kinase 3 (Jak3), transcript variant 2, mRNA.
NM_001256065	3.33484	3.64855	3.52901	3.52258	1.92267	4.28392	2.70469	3.62707	2.41738	3.39414	Gm5141	Gm5141	Mus musculus predicted gene 5141 (Gm5141), mRNA.
NM_001291857	20.7832	37.7884	20.2867	36.4038	26.754	39.6509	28.7357	40.8134	19.2664	33.2954	Aebp1	Aebp1	Mus musculus AE binding protein 1 (Aebp1), transcript variant 2, mRNA.,
NM_001291859	8.75724	20.9832	17.0964	6.28078	30.0191	9.81576	7.05298	6.80525	21.3948	7.83879	Rhoc	Rhoc	Mus musculus ras homolog family member C (Rhoc), transcript variant 2, mRNA.
NM_001214911	16.788	17.8039	19.4236	17.9931	21.2946	18.9769	18.4021	19.037	21.6495	17.9503	Fignl2	Fignl2	Mus musculus fidgetin-like 2 (Fignl2), mRNA.
NM_001309388	13.9021	10.3609	12.5802	15.5628	11.4643	14.8657	8.56373	15.3955	11.4609	13.9646	Zfp141	Zfp141	Mus musculus zinc finger protein 141 (Zfp141), transcript variant 2, mRNA.
NM_181348	132.652	163.52	141.823	155.286	129.243	155.627	132.406	165.155	126.945	166.697	Prune2	Prune2	Mus musculus prune homolog 2 (Drosophila) (Prune2), mRNA.
NM_001013814	2.96814	3.13831	3.12559	2.64938	3.1765	2.71049	3.54762	4.36739	1.76729	3.5381	Amt	Amt	Mus musculus aminomethyltransferase (Amt), mRNA.
NM_175168	9.60481	10.4972	10.8184	10.4474	11.4486	10.7537	8.9627	11.0958	11.2552	12.5594	Ptk7	Ptk7	Mus musculus PTK7 protein tyrosine kinase 7 (Ptk7), mRNA.
NM_008540	54.2005	46.0004	51.9242	44.264	52.9704	41.3421	46.6926	44.1716	51.6555	43.6507	Smad4	Smad4	Mus musculus SMAD family member 4 (Smad4), mRNA.,
NM_008541	18.7754	21.2695	21.4475	23.321	18.9112	22.466	22.1558	20.8425	20.8364	24.4747	Smad5	Smad5	Mus musculus SMAD family member 5 (Smad5), transcript variant 1, mRNA.,
NM_001190408	5.13061	4.53889	6.70058	4.58109	5.13953	9.61673	4.51848	4.16019	1.7622	4.37249	Gas2l1	Gas2l1	Mus musculus growth arrest-specific 2 like 1 (Gas2l1), transcript variant delta, mRNA.
NM_001013813	5.7648	6.0245	6.11434	6.09214	4.36517	6.83373	6.38959	6.43808	5.44969	6.97225	Maml2	Maml2	Mus musculus mastermind like 2 (Drosophila) (Maml2), transcript variant 1, mRNA.
NR_003619	0.56702	0.56617	0.35309	0.70513	0.83057	0.34916	0.62776	0.82308	0.6824	1.26684	6330549D23Rik	6330549D23Rik	Mus musculus RIKEN cDNA 6330549D23 gene (6330549D23Rik), non-coding RNA.
NM_001039368	19.1495	10.3655	20.8731	12.8473	24.9018	9.815	11.6606	19.8759	28.4834	9.47424	Polr2k	Polr2k	Mus musculus polymerase (RNA) II (DNA directed) polypeptide K (Polr2k), transcript variant 1, mRNA.
NM_011328	13.6951	16.7216	12.7973	12.7905	18.9935	7.80295	13.3298	12.1514	12.66	6.74306	Sct	Sct	Mus musculus secretin (Sct), transcript variant 1, mRNA.
NM_011322	7.19356	5.71554	6.75907	5.64086	6.80143	5.86847	7.37033	7.34423	6.52017	4.1097	Scn1b	Scn1b	Mus musculus sodium channel, voltage-gated, type I, beta (Scn1b), mRNA.
NM_011323	0.73862	2.23168	2.16457	1.36882	1.41935	3.09743	2.62018	0.86846	3.78893	0.9392	Scn8a	Scn8a	Mus musculus sodium channel, voltage-gated, type VIII, alpha (Scn8a), transcript variant 1, mRNA.
NM_011324	1.55641	0.8116	0.79249	1.04067	0.87477	1.1518	1.11513	0.96848	1.09926	0.70687	Scnn1a	Scnn1a	Mus musculus sodium channel, nonvoltage-gated 1 alpha (Scnn1a), mRNA.
NM_011327	20.4004	14.3346	16.7714	14.6735	16.1488	15.1192	17.3541	13.1541	16.2664	14.616	Scp2	Scp2	Mus musculus sterol carrier protein 2, liver (Scp2), mRNA.
NM_001042438	3.01558	4.48589	7.68088	8.50987	1.36864	3.55059	4.06544	5.97608	3.83912	5.94354	Zhx1	Zhx1	Mus musculus zinc fingers and homeoboxes 1 (Zhx1), transcript variant 2, mRNA.
NM_001308475	3.48849	4.30459	3.1735	5.08933	4.10316	3.61509	5.77203	5.15167	5.03602	3.99812	Mtrr	Mtrr	Mus musculus 5-methyltetrahydrofolate-homocysteine methyltransferase reductase (Mtrr), transcript variant 3, non-coding RNA.
NM_017393	43.7494	36.5795	45.6607	38.3794	38.6238	39.0312	39.4107	35.0897	44.4469	33.4734	Clpp	Clpp	Mus musculus caseinolytic mitochondrial matrix peptidase proteolytic subunit (Clpp), mRNA.
NM_017392	3.9919	3.20728	3.82595	2.08894	0.66648	5.61889	0.43317	5.43611	1.6663	4.67787	Celsr2	Celsr2	Mus musculus cadherin, EGF LAG seven-pass G-type receptor 2 (Celsr2), transcript variant 1, mRNA.
NM_017391	25.2276	36.0657	30.6666	34.3247	28.1992	35.9016	27.4156	38.004	27.064	39.4024	Slc5a3	Slc5a3	Mus musculus solute carrier family 5 (inositol transporters), member 3 (Slc5a3), mRNA.,
NM_001042699	6.12863	5.70242	7.1558	4.8503	7.67361	6.36569	5.72484	5.97254	6.60855	7.18288	Syne3	Syne3	Mus musculus spectrin repeat containing, nuclear envelope family member 3 (Syne3), transcript variant 2, mRNA.
NM_144861	20.2832	19.596	21.906	23.592	20.8667	21.4284	22.2035	21.0177	21.2736	21.7877	Rprd1a	Rprd1a	Mus musculus regulation of nuclear pre-mRNA domain containing 1A (Rprd1a), mRNA.
NM_001290810	104.409	98.1497	99.0321	84.6678	108.353	91.2763	110.919	88.3298	107.795	96.73	Mrto4	Mrto4	Mus musculus mRNA turnover 4, ribosome maturation factor (Mrto4), transcript variant 1, mRNA.
NM_009109	0.7224	0.80564	0.8876	0.76912	0.9276	0.79434	0.75803	0.67926	0.82335	0.61459	Ryr1	Ryr1	Mus musculus ryanodine receptor 1, skeletal muscle (Ryr1), mRNA.
NR_033543	2.24772	2.34442	2.65806	2.40262	3.6986	2.62158	2.15211	2.56896	2.29017	2.61056	Gm16287	Gm16287	Mus musculus predicted gene 16287 (Gm16287), long non-coding RNA.
NM_001290814	0.41512	0.44741	0.30989	0.29584	0.32951	0.58092	0.32137	0.38671	0.33824	0.36767	Aff3	Aff3	Mus musculus AF4/FMR2 family, member 3 (Aff3), mRNA.,
NM_009105	69.6911	60.2464	67.8637	75.6029	55.0352	75.5823	52.9745	69.5218	58.7841	65.0454	Rsu1	Rsu1	Mus musculus Ras suppressor protein 1 (Rsu1), mRNA.,
NM_009104	42.1413	32.5155	36.517	35.7844	37.906	35.9125	40.8238	36.8755	39.5853	35.252	Rrm2	Rrm2	Mus musculus ribonucleotide reductase M2 (Rrm2), mRNA.
NM_001290819	1.99336	1.72523	1.64187	1.35872	1.37636	1.06418	1.59809	1.35414	1.48293	1.46638	Zscan29	Zscan29	Mus musculus zinc finger SCAN domains 29 (Zscan29), transcript variant 2, mRNA.
NM_009106	6.98744	1.87598	3.41884	1.2389	4.5378	1.89737	3.46612	3.61674	4.04888	4.85014	Rtkn	Rtkn	Mus musculus rhotekin (Rtkn), transcript variant 3, mRNA.
NM_009101	91.2349	86.1305	86.6876	87.4122	87.4236	100.429	85.1664	83.5034	85.293	83.7746	Rras	Rras	Mus musculus related RAS viral (r-ras) oncogene (Rras), mRNA.
NM_009103	66.3544	66.5819	58.7521	61.8716	60.7752	63.1936	69.3768	64.3378	61.1867	62.9725	Rrm1	Rrm1	Mus musculus ribonucleotide reductase M1 (Rrm1), mRNA.
NM_001326351	0.28224	0.62396	0.87847	0	1.20528	0.92707	0.17583	1.01146	1.91437	0.8253	Adamts7	Adamts7	Mus musculus a disintegrin-like and metallopeptidase (reprolysin type) with thrombospondin type 1 motif, 7 (Adamts7), transcript variant 1, mRNA.,
NM_001301652	5.10855	4.44003	6.04368	2.32087	4.30996	4.84628	6.81553	3.84048	6.01419	5.59583	R3hcc1	R3hcc1	Mus musculus R3H domain and coiled-coil containing 1 (R3hcc1), transcript variant 2, mRNA.,Mus musculus R3H domain and coiled-coil containing 1 (R3hcc1), transcript variant 3, mRNA.,
NR_045739	0.69094	0.76072	0.70172	0.42446	0.67272	0.26159	1.18987	0.69449	0.39424	0.89851	Sorbs2os	Sorbs2os	Mus musculus sorbin and SH3 domain containing 2, opposite strand (Sorbs2os), long non-coding RNA.
NM_026944	35.2064	43.5632	34.8248	33.676	40.9854	34.9958	36.1355	38.0251	31.3109	36.0917	Alkbh3	Alkbh3	Mus musculus alkB homolog 3, alpha-ketoglutarate-dependent dioxygenase (Alkbh3), mRNA.,
NM_026943	354.628	299.652	342.037	275.86	318.807	297.793	334.408	305.539	354.273	304.577	Snrpd2	Snrpd2	Mus musculus small nuclear ribonucleoprotein D2 (Snrpd2), mRNA.
NM_001313880	591.495	461.994	564.105	491.317	433.684	500.03	511.509	617.015	557.155	568.246	Hist1h2bq	Hist1h2br	Mus musculus histone cluster 1 H2br (Hist1h2br), transcript variant 2, mRNA.,
NM_001146174	129.414	109.434	128.096	98.9421	137.588	101.976	146.679	113.248	147.769	106.097	Rangap1	Rangap1	Mus musculus RAN GTPase activating protein 1 (Rangap1), transcript variant 1, mRNA.,Mus musculus RAN GTPase activating protein 1 (Rangap1), transcript variant 2, mRNA.,
NM_178051	9.61212	9.21213	9.71704	9.30668	8.91205	11.7475	9.08236	8.99918	9.85569	8.91562	Mterf4	Mterf4	Mus musculus mitochondrial transcription termination factor 4 (Mterf4), transcript variant 2, mRNA.,
NM_178056	7.60999	8.42866	8.35664	8.91983	6.92704	9.263	7.01532	14.8621	10.2254	9.07402	Tm2d3	Tm2d3	Mus musculus TM2 domain containing 3 (Tm2d3), transcript variant 2, mRNA.
NM_013879	10.5514	10.2394	8.10951	12.1478	10.0494	12.7539	11.4355	16.8937	14.3281	9.20771	Cabp1	Cabp1	Mus musculus calcium binding protein 1 (Cabp1), transcript variant 2, mRNA.
NM_016804	42.2356	32.7565	42.9074	40.607	37.1876	30.1913	42.0699	37.0885	43.3511	43.196	Mtx2	Mtx2	Mus musculus metaxin 2 (Mtx2), mRNA.
NM_016805	366.545	386.258	334.095	389.448	348.832	355.504	363.136	367.195	327.162	372.962	Hnrnpu	Hnrnpu	Mus musculus heterogeneous nuclear ribonucleoprotein U (Hnrnpu), mRNA.,
NM_016806	268.741	278.464	243.092	264.587	270.411	256.143	293.636	257.176	271.411	247.727	Hnrnpa2b1	Hnrnpa2b1	Mus musculus heterogeneous nuclear ribonucleoprotein A2/B1 (Hnrnpa2b1), transcript variant 3, non-coding RNA.,Mus musculus heterogeneous nuclear ribonucleoprotein A2/B1 (Hnrnpa2b1), transcript variant 2, mRNA.,
NM_016807	19.6285	27.981	33.369	22.0427	23.8916	22.657	29.6762	24.3754	23.7529	30.0645	Sdcbp	Sdcbp	Mus musculus syndecan binding protein (Sdcbp), transcript variant 2, mRNA.
NM_016800	32.0257	31.1259	29.7151	26.7719	34.8885	30.3079	31.2518	31.0617	32.2341	26.5226	Vti1b	Vti1b	Mus musculus vesicle transport through interaction with t-SNAREs 1B (Vti1b), mRNA.
NM_016801	15.5985	10.4275	13.525	9.65523	12.5759	9.61761	10.065	10.9183	11.3025	11.7871	Stx1a	Stx1a	Mus musculus syntaxin 1A (brain) (Stx1a), transcript variant 1, mRNA.
NM_016802	170.144	159.578	163.067	122.735	162.035	131.305	173.83	146.159	164.921	119.545	Rhoa	Rhoa	Mus musculus ras homolog family member A (Rhoa), transcript variant 1, mRNA.
NM_016803	0.67039	0.66044	0.53658	0.56652	0.69282	0.81211	0.73279	0.78999	0.5612	1.02396	Chst3	Chst3	Mus musculus carbohydrate (chondroitin 6/keratan) sulfotransferase 3 (Chst3), mRNA.,
NM_144865	28.2053	37.7151	29.7831	35.8522	33.1438	33.8685	27.7145	34.7318	30.1986	30.7147	Reep2	Reep2	Mus musculus receptor accessory protein 2 (Reep2), transcript variant 2, mRNA.
NM_001110307	15.8661	12.2499	13.441	16.0617	18.8265	16.8622	16.9496	10.8771	12.0776	12.3812	Keap1	Keap1	Mus musculus kelch-like ECH-associated protein 1 (Keap1), transcript variant 1, mRNA.,
NM_001110305	2.9373	1.20964	4.80531	1.17572	1.11548	0.50958	2.40383	2.32695	5.12766	1.43852	Keap1	Keap1	Mus musculus kelch-like ECH-associated protein 1 (Keap1), transcript variant 1, mRNA.,
NM_007437	13.3401	10.3274	13.1957	12.4772	14.4124	11.565	13.5184	10.2305	14.5904	11.4653	Aldh3a2	Aldh3a2	Mus musculus aldehyde dehydrogenase family 3, subfamily A2 (Aldh3a2), mRNA.
NM_007435	8.64381	7.511	9.0491	8.80259	8.89675	8.38021	8.35916	7.85653	8.68846	8.95864	Abcd1	Abcd1	Mus musculus ATP-binding cassette, sub-family D (ALD), member 1 (Abcd1), mRNA.,
NM_007439	13.3157	19.1919	15.6777	15.4522	15.1961	17.0323	14.0118	16.8818	15.8698	16.0368	Alk	Alk	Mus musculus anaplastic lymphoma kinase (Alk), mRNA.
NM_007438	919.234	977.4	1004.18	988.349	1043.63	1010.1	865.85	893.626	1081.02	1069.53	Aldoa	Aldoa	Mus musculus aldolase A, fructose-bisphosphate (Aldoa), transcript variant 1, mRNA.
NM_025410	31.8858	34.523	30.0064	24.374	30.3719	34.7985	29.8105	23.646	32.6551	30.8446	Lage3	Lage3	Mus musculus L antigen family, member 3 (Lage3), mRNA.,
NM_025412	40.4612	42.8898	44.3127	36.7484	46.8158	38.7366	43.8764	32.1946	41.154	31.7979	Pycrl	Pycrl	Mus musculus pyrroline-5-carboxylate reductase-like (Pycrl), mRNA.
NM_025415	114.225	84.3048	99.4313	86.5359	82.4955	88.7013	85.9728	100.989	79.2833	99.0175	Cks2	Cks2	Mus musculus CDC28 protein kinase regulatory subunit 2 (Cks2), mRNA.
NM_025414	6.25277	6.3655	6.29081	6.01926	6.62543	5.97803	5.93046	7.13222	5.30093	6.01456	Myo19	Myo19	Mus musculus myosin XIX (Myo19), mRNA.
NM_025417	87.2227	82.028	79.7093	62.319	95.4155	74.0994	83.7183	79.7104	90.8334	79.5846	Commd4	Commd4	Mus musculus COMM domain containing 4 (Commd4), mRNA.
NM_025419	3.45028	3.76427	2.97809	4.12183	3.03157	3.90594	3.81458	3.8686	2.66372	3.76674	1110059G10Rik	1110059G10Rik	Mus musculus RIKEN cDNA 1110059G10 gene (1110059G10Rik), mRNA.
NM_025418	37.2028	34.6301	34.2925	37.0543	35.3314	34.9033	34.159	34.691	42.2102	36.3728	Vta1	Vta1	Mus musculus Vps20-associated 1 homolog (S. cerevisiae) (Vta1), mRNA.
NM_001164082	5.13494	2.40056	7.86698	9.25986	3.89153	7.08146	9.92427	8.68802	2.82922	7.69967	Polr3d	Polr3d	Mus musculus polymerase (RNA) III (DNA directed) polypeptide D (Polr3d), transcript variant 1, mRNA.
NM_001164080	5.0903	3.6685	3.99348	5.29021	8.71512	10.0657	6.57442	3.64911	11.6461	4.44673	Timeless	Timeless	Mus musculus timeless circadian clock 1 (Timeless), transcript variant 1, mRNA.
NM_001164081	8.53415	4.66553	7.30189	2.04971	0.74215	1.2258	6.86129	8.77534	2.68695	6.46806	Timeless	Timeless	Mus musculus timeless circadian clock 1 (Timeless), transcript variant 1, mRNA.
NM_001164089	35.4487	26.1825	37.5342	30.5677	38.8928	31.8835	35.4537	28.6988	49.2268	22.9966	Cops7a	Cops7a	Mus musculus COP9 signalosome subunit 7A (Cops7a), transcript variant 2, mRNA.
NM_023815	3.76539	3.3248	3.21616	3.1927	3.66703	2.93817	3.35323	3.79991	3.55943	3.37631	Trp53rkb	Trp53rkb	Mus musculus transformation related protein 53 regulating kinase B (Trp53rkb), mRNA.
NM_023814	0.75778	0.45005	0.68361	0.86497	0.69693	0.70112	0.91921	0.87073	0.657	0.99315	Tbx18	Tbx18	Mus musculus T-box18 (Tbx18), mRNA.
NM_023813	7.32977	0.13382	2.95441	1.92036	0.01267	1.84751	8.0229	3.81003	4.90424	1.32522	Camk2d	Camk2d	Mus musculus calcium/calmodulin-dependent protein kinase II, delta (Camk2d), transcript variant 4, mRNA.
NM_001160180	2.27496	1.90798	0.95271	1.35002	1.28053	0.95637	1.92731	2.08252	0.98019	1.12164	Tor1aip2	Tor1aip2	Mus musculus torsin A interacting protein 2 (Tor1aip2), transcript variant 1, mRNA.
NM_001033865	68.6941	55.6931	70.752	64.979	55.798	67.2966	66.7857	68.2225	57.8066	69.949	Rps27a	Rps27a	Mus musculus ribosomal protein S27A (Rps27a), transcript variant 1, mRNA.
NM_001283028	3.56897	4.25737	10.0342	4.19888	4.92952	3.44043	9.57737	5.21071	4.85941	5.79315	Spin1	Spin1	Mus musculus spindlin 1 (Spin1), transcript variant 3, mRNA.
NM_009929	6.29589	8.44202	7.51912	8.72209	5.75323	7.99839	6.44573	8.11117	8.6085	7.4379	Col18a1	Col18a1	Mus musculus collagen, type XVIII, alpha 1 (Col18a1), transcript variant 1, mRNA.
NM_009928	0.40149	0.21269	0.22409	0.12271	0.33279	0.11481	0.40248	0.2227	0.25379	0.22146	Col15a1	Col15a1	Mus musculus collagen, type XV, alpha 1 (Col15a1), mRNA.,
NM_001166629	4.43771	5.2214	5.64748	5.60216	4.88147	6.575	4.61704	5.0493	4.95419	5.46171	Dynlt1a	Dynlt1a	Mus musculus dynein light chain Tctex-type 1A (Dynlt1a), mRNA.,
NM_009923	19.713	12.3674	18.1638	15.2306	19.1283	15.3436	22.7898	14.4044	20.2924	15.6132	Cnp	Cnp	Mus musculus 2',3'-cyclic nucleotide 3' phosphodiesterase (Cnp), transcript variant 2, mRNA.
NM_001166627	64.835	68.654	56.1365	70.6621	48.4014	72.5789	52.3914	75.8693	38.2008	69.8511	Dynlt1f	Dynlt1f	Mus musculus dynein light chain Tctex-type 1F (Dynlt1f), transcript variant 2, mRNA.
NM_009926	3.53856	2.56927	2.68769	1.4581	2.91694	1.40945	6.06856	2.89161	2.5424	5.12998	Col11a2	Col11a2	Mus musculus collagen, type XI, alpha 2 (Col11a2), transcript variant 2, mRNA.,
NM_153537	39.8917	41.1925	41.3383	41.7751	46.5131	41.1103	41.554	39.5428	42.901	39.0673	Phldb1	Phldb1	Mus musculus pleckstrin homology like domain, family B, member 1 (Phldb1), mRNA.,
NM_024456	92.6748	71.2723	96.8543	77.4433	87.4636	79.3901	87.4912	85.2746	97.0654	87.3112	Rab5c	Rab5c	Mus musculus RAB5C, member RAS oncogene family (Rab5c), transcript variant 2, mRNA.
NM_024457	178.737	175.563	173.309	189.304	169.783	169.11	174.691	168.612	161.148	165.569	Rap1b	Rap1b	Mus musculus RAS related protein 1b (Rap1b), mRNA.
NM_024454	56.5729	57.84	59.0239	52.7361	55.7492	54.3192	60.6575	54.3476	50.1087	50.0856	Rab21	Rab21	Mus musculus RAB21, member RAS oncogene family (Rab21), mRNA.
NM_024452	23.3378	27.3874	23.8259	26.1367	22.436	26.8582	23.7628	27.5506	22.3538	28.8735	Luzp1	Luzp1	Mus musculus leucine zipper protein 1 (Luzp1), mRNA.,
NM_024450	3.42228	5.74995	5.0459	7.57974	6.04649	8.91569	3.67276	6.42055	3.99266	6.02478	Scd3	Scd3	Mus musculus stearoyl-coenzyme A desaturase 3 (Scd3), mRNA.,
NM_024451	21.8887	33.0296	23.8483	31.5001	22.8666	31.6176	21.8876	22.2745	16.8869	31.3322	Sun1	Sun1	Mus musculus Sad1 and UNC84 domain containing 1 (Sun1), transcript variant 5, mRNA.
NM_153533	12.26	11.2199	11.372	11.3855	11.5686	11.1485	11.6336	10.873	11.3963	10.5417	Tns2	Tns2	Mus musculus tensin 2 (Tns2), mRNA.,
NM_024459	114.244	99.6857	110.392	110.261	105.037	106.973	109.708	107.351	100.452	100.25	Ppp3r1	Ppp3r1	Mus musculus protein phosphatase 3, regulatory subunit B, alpha isoform (calcineurin B, type I) (Ppp3r1), mRNA.,
NM_001081249	0.68653	0.81453	0.59526	0.56218	0.55452	0.68254	1.0306	0.93857	0.00118	1.06739	Vcan	Vcan	Mus musculus versican (Vcan), transcript variant 3, mRNA.
NM_001081247	15.1053	17.1373	15.8682	14.8435	15.1067	15.8423	15.1665	16.262	16.0889	15.5654	Polr3a	Polr3a	Mus musculus polymerase (RNA) III (DNA directed) polypeptide A (Polr3a), mRNA.
NM_001081242	10.2781	9.46956	12.4345	9.2637	11.8855	10.0312	10.3118	8.81301	12.3652	10.0755	Tln2	Tln2	Mus musculus talin 2 (Tln2), mRNA.,
NM_001081243	2.72567	2.47068	3.7205	2.31362	3.11252	1.77955	3.73718	2.53401	2.03804	1.96576	Filip1	Filip1	Mus musculus filamin A interacting protein 1 (Filip1), mRNA.,
NM_001081240	13.7416	11.6835	10.6961	12.2406	10.1811	10.2044	13.7116	12.3235	11.9298	11.997	Prmt9	Prmt9	Mus musculus protein arginine methyltransferase 9 (Prmt9), mRNA.
NM_001081241	31.6843	30.2936	33.7386	30.8238	33.9057	32.3507	31.7011	31.4371	34.0606	32.9971	Fam65a	Fam65a	Mus musculus family with sequence similarity 65, member A (Fam65a), mRNA.
NM_001252593	37.5686	46.2659	37.9638	38.1383	43.8197	45.0739	46.2544	44.4488	45.6971	38.4664	Cars	Cars	Mus musculus cysteinyl-tRNA synthetase (Cars), transcript variant 2, mRNA.
NM_027225	5.0663	8.77287	6.22944	7.71302	7.42467	7.69669	8.86721	8.36524	5.40654	9.26977	Cobll1	Cobll1	Mus musculus Cobl-like 1 (Cobll1), transcript variant 1, mRNA.,
NM_027226	29.1363	24.0254	26.3898	30.6141	25.5532	28.8847	28.6401	27.6534	25.6808	32.6906	Fyttd1	Fyttd1	Mus musculus forty-two-three domain containing 1 (Fyttd1), transcript variant 2, mRNA.,
NM_027223	4.35633	5.08462	1.51321	3.6787	3.6126	2.1088	4.03089	3.25594	1.5616	2.1011	Cinp	Cinp	Mus musculus cyclin-dependent kinase 2 interacting protein (Cinp), transcript variant 1, mRNA.,
NM_001035854	15.5692	20.0734	20.796	16.6002	19.1172	13.7481	18.3162	19.8827	19.2453	11.7268	Ap2b1	Ap2b1	Mus musculus adaptor-related protein complex 2, beta 1 subunit (Ap2b1), transcript variant 1, mRNA.,
NR_027854	12.0299	12.1617	14.2549	9.87274	10.1548	9.92245	9.61202	12.9739	8.74995	13.3979	Clk1	Clk1	Mus musculus CDC-like kinase 1 (Clk1), transcript variant 1, mRNA.,Mus musculus CDC-like kinase 1 (Clk1), transcript variant 2, non-coding RNA.,
NR_027853	3.95369	8.5175	7.37534	13.8612	5.18924	13.8656	7.80122	13.322	5.30914	15.4647	Clk1	Clk1	Mus musculus CDC-like kinase 1 (Clk1), transcript variant 1, mRNA.,Mus musculus CDC-like kinase 1 (Clk1), transcript variant 2, non-coding RNA.,
NM_001004154	9.48808	9.0757	10.4097	9.27636	9.03525	7.55474	8.6909	7.48331	8.27257	9.01824	Rragb	Rragb	Mus musculus Ras-related GTP binding B (Rragb), mRNA.
NM_001004150	6.23908	12.3639	5.08117	6.82896	8.94307	14.447	8.45493	12.8766	5.55535	16.8176	A4galt	A4galt	Mus musculus alpha 1,4-galactosyltransferase (A4galt), transcript variant 1, mRNA.,
NM_001004153	0.09332	0.09621	0.0717	0.09551	0.04888	0.08938	0.03251	0.11459	0.11968	0.08573	AU018091	AU018091	Mus musculus expressed sequence AU018091 (AU018091), mRNA.
NM_001164367	1.44668	0.75518	1.20681	1.09341	1.52662	1.11715	0.66967	1.80227	1.15852	1.26854	Rab11fip2	Rab11fip2	Mus musculus RAB11 family interacting protein 2 (class I) (Rab11fip2), transcript variant 2, mRNA.
NM_027782	4.76435	4.62563	4.85806	0.81345	5.68477	0.58437	5.68209	4.68739	4.96338	4.34858	Kctd6	Kctd6	Mus musculus potassium channel tetramerisation domain containing 6 (Kctd6), transcript variant 3, mRNA.
NM_027480	4.41545	6.25386	5.43229	4.57486	5.99809	4.86171	3.8705	5.38904	5.02039	4.97253	Ankrd24	Ankrd24	Mus musculus ankyrin repeat domain 24 (Ankrd24), mRNA.,
NM_027481	27.0065	32.3079	29.6561	30.8509	28.2029	29.8632	26.1226	27.4386	26.4216	28.67	Sugp1	Sugp1	Mus musculus SURP and G patch domain containing 1 (Sugp1), mRNA.,
NM_027482	0.6226	0.44217	0.48879	0.22285	0.22066	0.10334	0.36584	0.27266	0.1335	0.2021	5730508B09Rik	5730508B09Rik	Mus musculus RIKEN cDNA 5730508B09 gene (5730508B09Rik), mRNA.
NM_027485	5.6231	4.75005	6.34374	6.00278	5.38581	4.25307	5.18798	5.21392	3.95852	4.11697	Med26	Med26	Mus musculus mediator complex subunit 26 (Med26), mRNA.
NM_027487	2.31109	1.0109	3.26217	1.38703	1.71136	1.79034	1.49938	0.883	0.7257	4.19248	Ccdc53	Ccdc53	Mus musculus coiled-coil domain containing 53 (Ccdc53), transcript variant 2, mRNA.
NM_026577	7.08968	6.70972	7.01466	6.4611	5.92886	6.52693	6.61684	6.84037	6.7994	7.5072	Arl13b	Arl13b	Mus musculus ADP-ribosylation factor-like 13B (Arl13b), mRNA.
NM_026576	18.1825	19.3997	18.6132	17.9732	16.2126	16.226	19.4436	19.1734	16.2233	19.4879	Etaa1	Etaa1	Mus musculus Ewing tumor-associated antigen 1 (Etaa1), mRNA.
NM_026574	19.321	21.7183	23.5176	24.9442	21.7626	21.9799	19.16	21.8777	20.7404	23.5892	Ino80	Ino80	Mus musculus INO80 complex subunit (Ino80), mRNA.
NM_026573	17.9974	19.6483	15.2828	23.9816	14.38	20.3969	17.4971	21.597	13.7429	19.0524	Upf3b	Upf3b	Mus musculus UPF3 regulator of nonsense transcripts homolog B (yeast) (Upf3b), mRNA.,
NM_026572	53.7237	51.0149	52.4451	52.9249	53.9758	47.3554	61.872	41.614	53.7689	45.4518	Gcsh	Gcsh	Mus musculus glycine cleavage system protein H (aminomethyl carrier) (Gcsh), mRNA.
NM_026571	15.4429	13.7545	14.9537	12.5083	13.3425	18.3622	15.0146	14.9228	14.0816	11.859	Lhfpl5	Lhfpl5	Mus musculus lipoma HMGIC fusion partner-like 5 (Lhfpl5), mRNA.,
NM_026570	37.6232	37.6798	36.859	37.2149	36.937	34.7561	42.3721	32.5515	38.6181	39.9399	Yeats4	Yeats4	Mus musculus YEATS domain containing 4 (Yeats4), mRNA.,
NM_026579	34.3264	28.4087	32.0503	31.5933	32.0419	32.9507	32.1454	28.8506	33.8208	29.7533	D10Wsu102e	D10Wsu102e	Mus musculus DNA segment, Chr 10, Wayne State University 102, expressed (D10Wsu102e), mRNA.
NM_026578	53.2939	39.0503	43.813	50.8372	53.9535	46.656	54.7685	41.6292	45.9288	38.4086	Gar1	Gar1	Mus musculus GAR1 ribonucleoprotein (Gar1), mRNA.
NM_025886	7.70892	5.05609	6.48143	6.3599	6.1051	5.62333	6.84192	5.37531	7.0222	6.53517	Rassf7	Rassf7	Mus musculus Ras association (RalGDS/AF-6) domain family (N-terminal) member 7 (Rassf7), mRNA.
NM_025887	55.7172	46.0541	46.0885	48.5814	47.0682	47.2777	53.425	45.771	45.3969	47.3573	Rab5a	Rab5a	Mus musculus RAB5A, member RAS oncogene family (Rab5a), mRNA.
NM_025885	22.9841	20.5668	19.1923	21.9738	21.7362	22.4568	20.1812	22.6453	17.2616	19.3616	Med19	Med19	Mus musculus mediator complex subunit 19 (Med19), mRNA.
NM_025882	31.2133	21.5447	34.196	24.1608	32.6098	23.9866	35.7728	20.9245	32.1644	25.1524	Pole4	Pole4	Mus musculus polymerase (DNA-directed), epsilon 4 (p12 subunit) (Pole4), mRNA.,
NM_025883	28.1699	33.6593	28.5592	39.6228	23.4394	35.187	27.7885	34.3972	28.7609	40.7249	Zdhhc6	Zdhhc6	Mus musculus zinc finger, DHHC domain containing 6 (Zdhhc6), transcript variant 2, mRNA.,Mus musculus zinc finger, DHHC domain containing 6 (Zdhhc6), transcript variant 1, mRNA.,Mus musculus zinc finger, DHHC domain containing 6 (Zdhhc6), transcript variant 2, mRNA.,
NM_025880	46.9488	41.6752	44.6614	48.2376	45.0322	41.9225	40.2474	44.2589	39.3738	44.8181	2410002F23Rik	2410002F23Rik,Snord88a	Mus musculus RIKEN cDNA 2410002F23 gene (2410002F23Rik), mRNA.,Mus musculus small nucleolar RNA, C/D box 88A (Snord88a), small nucleolar RNA.,
NM_025888	42.0512	43.639	44.059	40.2275	43.1917	39.1501	43.3458	38.8663	47.9308	39.6716	Kctd20	Kctd20	Mus musculus potassium channel tetramerisation domain containing 20 (Kctd20), mRNA.,
NM_025889	11.3727	10.6992	14.779	10.1604	11.4248	13.2116	10.3977	13.489	10.7841	11.1677	Tmem134	Tmem134	Mus musculus transmembrane protein 134 (Tmem134), transcript variant 1, mRNA.
NM_001033041	2.35288	2.23523	1.48265	3.4387	2.69478	2.84215	2.42066	2.78392	2.14762	2.71796	Acmsd	Acmsd	Mus musculus amino carboxymuconate semialdehyde decarboxylase (Acmsd), mRNA.
NM_001033040	1.31255	0.87301	0.63143	1.39603	1.35852	0.77226	0.89586	0.79166	1.17992	0.49499	Ccdc189	Ccdc189	Mus musculus coiled-coil domain containing 189 (Ccdc189), mRNA.
NM_001033042	1.24236	1.20586	1.07787	1.1226	0.69552	0.89609	0.54899	1.4308	1.30441	1.6771	Lrrc14b	Lrrc14b	Mus musculus leucine rich repeat containing 14B (Lrrc14b), mRNA.
NM_026689	17.5437	14.7041	16.7009	12.2311	18.9142	13.5655	17.5963	13.3907	15.8366	13.4943	Mul1	Mul1	Mus musculus mitochondrial ubiquitin ligase activator of NFKB 1 (Mul1), mRNA.
NM_026688	91.0158	74.7325	86.7703	79.8774	92.3715	84.1983	89.5584	81.7207	93.1949	76.2569	Ndufs3	Ndufs3	Mus musculus NADH dehydrogenase (ubiquinone) Fe-S protein 3 (Ndufs3), mRNA.
NM_026684	140.47	141.138	115.527	142.034	149.713	144.614	131.555	137.005	124.022	126.098	Ndufb10	Ndufb10	Mus musculus NADH dehydrogenase (ubiquinone) 1 beta subcomplex, 10 (Ndufb10), mRNA.
NM_026686	16.1217	18.4208	18.1164	21.4029	16.3272	22.6351	13.852	16.9956	18.7652	16.57	Mettl26	0610011F06Rik	Mus musculus RIKEN cDNA 0610011F06 gene (0610011F06Rik), mRNA.
NM_026681	6.60389	7.30619	6.94942	7.26507	7.19449	7.66687	6.61784	6.41405	6.87607	6.37008	Ccdc88c	Ccdc88c	Mus musculus coiled-coil domain containing 88C (Ccdc88c), mRNA.,
NM_026680	0.52533	0.57178	0.34874	0.68914	1.29918	0.27071	0.61626	0.64137	1.58375	1.07009	Golt1a	Golt1a,Kiss1,Golt1a	Mus musculus golgi transport 1A (Golt1a), mRNA.,Mus musculus KiSS-1 metastasis-suppressor (Kiss1), mRNA.,Mus musculus golgi transport 1A (Golt1a), mRNA.,
NM_026683	45.2186	22.8483	48.7814	33.4849	42.8067	20.3864	35.7118	30.0077	46.1378	23.8516	Acbd6	Acbd6	Mus musculus acyl-Coenzyme A binding domain containing 6 (Acbd6), transcript variant 1, mRNA.
NM_001034893	2.68846	1.62818	1.96273	2.05163	2.06536	2.35092	1.61536	1.98049	1.11578	2.15278	Zfp936	Zfp936	Mus musculus zinc finger protein 936 (Zfp936), mRNA.,
NM_001034891	1.10419	1.74757	1.08752	0.28221	1.49026	0.52073	0.67134	0.88369	1.00187	1.04311	Ermard	Ermard	Mus musculus ER membrane associated RNA degradation (Ermard), transcript variant 1, mRNA.
NM_183089	11.728	9.6961	7.84292	10.2559	11.4973	9.56629	13.4294	11.4095	11.1355	8.23586	Dscc1	Dscc1	Mus musculus DNA replication and sister chromatid cohesion 1 (Dscc1), mRNA.,
NM_183088	5.18551	4.00239	4.3639	4.68891	4.474	5.14765	5.33173	4.39741	4.63096	3.91042	Zbed5	Zbed5	Mus musculus zinc finger, BED type containing 5 (Zbed5), mRNA.
NM_001034898	0.38608	0.84015	0.30236	0.64519	0.4103	0.80125	0.1375	0.60856	0.12332	0.86878	Ms4a15	Ms4a15	Mus musculus membrane-spanning 4-domains, subfamily A, member 15 (Ms4a15), mRNA.,
NM_144789	5.4671	5.67053	5.58358	6.57173	7.38211	6.00846	6.87473	6.12989	5.97422	5.66947	Prdm15	Prdm15	Mus musculus PR domain containing 15 (Prdm15), mRNA.,
NM_144788	18.0781	21.4273	19.2041	18.9962	18.9035	19.7634	19.748	19.3119	20.0854	19.0389	Hectd1	Hectd1	Mus musculus HECT domain containing 1 (Hectd1), mRNA.
NM_144787	11.2841	9.91988	11.1679	11.4366	9.49167	9.10475	10.582	10.6867	9.78936	10.625	Kdm4c	Kdm4c	Mus musculus lysine (K)-specific demethylase 4C (Kdm4c), transcript variant 1, mRNA.,
NM_144786	56.0128	70.0588	59.2934	65.098	58.9442	69.2736	54.8964	70.1671	60.7762	68.1481	Ggt7	Ggt7	Mus musculus gamma-glutamyltransferase 7 (Ggt7), mRNA.,
NM_144784	31.5629	29.9481	28.7629	30.5052	28.9951	29.3436	30.1404	30.1726	29.2896	29.9687	Acat1	Acat1	Mus musculus acetyl-Coenzyme A acetyltransferase 1 (Acat1), mRNA.
NM_001081352	15.6902	15.8416	17.4865	15.7123	15.9608	15.4204	15.1286	15.0005	15.1826	15.9185	Ttc37	Ttc37	Mus musculus tetratricopeptide repeat domain 37 (Ttc37), mRNA.,
NM_001081353	0.09641	0.30137	0.50705	0.78518	0.59348	0.41785	0.23162	0.20566	0.35336	0.18159	2210408I21Rik	2210408I21Rik	Mus musculus RIKEN cDNA 2210408I21 gene (2210408I21Rik), transcript variant 1, mRNA.
NM_001205067	3.55023	6.99053	4.83024	8.09364	6.89839	11.9084	7.88704	7.50858	8.57339	4.91612	Jkamp	Jkamp	Mus musculus JNK1/MAPK8-associated membrane protein (Jkamp), transcript variant 1, mRNA.
NM_133983	18.8559	19.7191	17.5866	17.5787	18.662	20.9444	17.3214	18.6699	16.9143	18.9484	Cd276	Cd276	Mus musculus CD276 antigen (Cd276), mRNA.,
NM_133982	34.8625	33.3552	32.2752	26.4865	35.4141	30.9703	34.1143	31.5365	38.6699	35.7961	Rpp25	Rpp25	Mus musculus ribonuclease P/MRP 25 subunit (Rpp25), mRNA.
NM_133986	3.0138	1.76753	1.60569	2.64343	2.19391	1.75461	2.45262	1.48819	1.05469	0.67749	Tcta	Tcta	Mus musculus T cell leukemia translocation altered gene (Tcta), transcript variant 1, mRNA.
NM_133985	17.6297	17.945	19.2543	17.442	19.7673	18.1804	17.7834	16.1758	18.8762	15.5481	Oxsr1	Oxsr1	Mus musculus oxidative-stress responsive 1 (Oxsr1), transcript variant 2, non-coding RNA.,Mus musculus oxidative-stress responsive 1 (Oxsr1), transcript variant 1, mRNA.,
NM_133984	4.18188	6.19144	6.63899	5.09908	5.92947	7.31024	5.52235	4.99465	4.79214	5.42912	Hemk1	Hemk1	Mus musculus HemK methyltransferase family member 1 (Hemk1), mRNA.,
NM_001303469	0.20169	0.20798	0.27036	0.0515	0.15755	0.0973	0.17553	0.08268	0.06556	0.04637	Ccdc162	Ccdc162	Mus musculus coiled-coil domain containing 162 (Ccdc162), mRNA.
NR_015562	0.68921	0.89688	0.75476	0.61748	0.74011	0.16534	0.69719	0.70886	0.3372	0.71082	9530036O11Rik	9530036O11Rik	Mus musculus RIKEN cDNA 9530036O11Rik (9530036O11Rik), long non-coding RNA.
NR_015560	1.87926	2.26038	2.07747	1.79828	1.17641	2.16964	1.75417	1.84616	2.78591	2.52883	2610028E06Rik	2610028E06Rik	Mus musculus RIKEN cDNA 2610028E06 gene (2610028E06Rik), long non-coding RNA.
NR_015566	1.37918	1.69949	1.41189	1.87192	2.11235	2.04068	1.36052	1.88783	1.65806	1.64303	A330023F24Rik	A330023F24Rik	Mus musculus RIKEN cDNA A330023F24 gene (A330023F24Rik), long non-coding RNA.
NM_030198	7.90315	5.89364	4.3626	4.53042	4.30458	5.82498	6.2504	4.56728	5.93309	5.03336	Gins3	Gins3	Mus musculus GINS complex subunit 3 (Psf3 homolog) (Gins3), mRNA.
NM_001024624	9.63313	12.2617	11.4284	12.5886	9.44956	11.4157	10.6326	10.737	9.51132	11.8391	Cdkl5	Cdkl5	Mus musculus cyclin-dependent kinase-like 5 (Cdkl5), mRNA.
NM_001142732	3.50685	3.3563	2.93948	3.79379	5.07584	3.22126	5.12139	3.38764	3.14516	3.35881	Ttll3	Ttll3	Mus musculus tubulin tyrosine ligase-like family, member 3 (Ttll3), transcript variant 1, mRNA.,
NM_028358	10.085	9.08985	12.6556	8.95339	9.21097	13.1716	8.87847	13.3703	11.149	12.0379	Ssbp1	Ssbp1	Mus musculus single-stranded DNA binding protein 1 (Ssbp1), transcript variant 2, mRNA.
NM_028355	11.9224	14.9337	11.6925	12.3913	10.4838	12.5962	8.47657	12.4408	8.23756	15.7712	Ndc1	Ndc1	Mus musculus NDC1 transmembrane nucleoporin (Ndc1), mRNA.
NM_028354	11.8111	9.79593	9.43007	11.0069	11.7507	11.3073	12.4806	12.2775	13.2073	9.8716	Tdp1	Tdp1	Mus musculus tyrosyl-DNA phosphodiesterase 1 (Tdp1), mRNA.,
NM_028356	5.58851	9.63271	9.56339	9.35476	9.56971	7.20921	10.4392	7.71473	2.64056	10.3789	Zbtb25	Zbtb25	Mus musculus zinc finger and BTB domain containing 25 (Zbtb25), transcript variant 1, mRNA.
NM_028352	6.6469	5.90923	4.94354	5.6731	6.35677	5.55312	6.93015	5.21726	7.15039	5.64859	Pgm3	Pgm3	Mus musculus phosphoglucomutase 3 (Pgm3), transcript variant 2, mRNA.
NR_024198	508.343	978.811	537.641	699.634	639.501	779.183	635.386	768.662	601.249	957.223	Rprl3	Rprl3	Mus musculus ribonuclease P RNA-like 3 (Rprl3), RNase P RNA.
NM_175564	5.35306	5.66256	6.14316	7.16915	3.80901	6.00181	4.62668	4.94492	4.04039	5.20626	Tmem169	Tmem169	Mus musculus transmembrane protein 169 (Tmem169), mRNA.
NM_175563	14.1001	16.8894	14.1167	17.1089	13.0586	16.7257	12.2106	17.4579	13.1832	16.9516	Prr11	Prr11	Mus musculus proline rich 11 (Prr11), mRNA.
NM_175562	3.61177	4.01345	3.88367	5.27048	4.297	4.9175	5.25072	4.70287	4.2897	4.89348	Rab39	Rab39	Mus musculus RAB39, member RAS oncogene family (Rab39), mRNA.,
NM_175561	9.29722	10.6138	10.4461	11.0143	10.1196	11.3389	10.2163	11.326	8.75675	11.0134	Pcnx2	Pcnx2	Mus musculus pecanex homolog 2 (Pcnx2), mRNA.,
NM_175560	7.65346	6.90269	8.29753	6.20574	8.41876	5.80315	6.96867	6.68741	6.38821	6.68528	Zfp747	Zfp747	Mus musculus zinc finger protein 747 (Zfp747), mRNA.
NM_001286647	5.97259	8.0385	9.28102	10.9426	7.77406	8.28788	7.20906	7.9654	8.2722	8.98863	Atl2	Atl2	Mus musculus atlastin GTPase 2 (Atl2), transcript variant 1, mRNA.
NM_001014836	0.85139	1.24137	1.38132	1.59541	1.81282	0.58153	0.80056	1.08224	1.70643	1.48824	4930404N11Rik	4930404N11Rik	Mus musculus RIKEN cDNA 4930404N11 gene (4930404N11Rik), mRNA.
NM_019973	28.1392	23.6642	27.1036	27.5902	28.7782	25.5292	28.6275	30.7651	28.7234	26.4163	Son	Son	Mus musculus Son DNA binding protein (Son), transcript variant 2, mRNA.,Mus musculus Son DNA binding protein (Son), transcript variant 1, mRNA.,
NM_019972	32.0327	37.4659	35.6404	40.1251	33.4636	41.929	32.2342	34.2802	34.4832	38.6735	Sort1	Sort1	Mus musculus sortilin 1 (Sort1), transcript variant 2, mRNA.
NM_001039084	11.0766	10.9786	11.0823	12.7371	10.4929	13.0848	13.792	13.7279	8.3194	13.4498	Mrpl1	Mrpl1	Mus musculus mitochondrial ribosomal protein L1 (Mrpl1), transcript variant 1, mRNA.
NR_026848	0.28366	0.99093	0.76106	0.76737	1.37068	1.0691	1.09904	0.62054	1.02672	0.74315	C030034I22Rik	C030034I22Rik	Mus musculus RIKEN cDNA C030034I22 gene (C030034I22Rik), long non-coding RNA.
NR_073425	0.23559	0.54621	0.08608	0.26538	0.81003	0.14557	0.44641	0.56472	0.21422	0.25639	Runx2	Runx2	Mus musculus runt related transcription factor 2 (Runx2), transcript variant 2, mRNA.
NM_001039562	26.3468	22.8093	29.1244	31.5187	27.8403	31.2089	29.0406	29.5743	37.8601	39.19	Ankrd37	Ankrd37	Mus musculus ankyrin repeat domain 37 (Ankrd37), mRNA.
NM_001145859	7.46027	5.19543	6.11675	5.49115	4.80237	5.39924	6.11639	3.76257	6.73163	1.50616	Sh3bp2	Sh3bp2	Mus musculus SH3-domain binding protein 2 (Sh3bp2), transcript variant 2, mRNA.
NM_001145857	0.55094	0.53065	0.73746	0.60245	0.75736	0.69316	0.62456	0.82864	1.24819	0.88058	Lrp4	Lrp4	Mus musculus low density lipoprotein receptor-related protein 4 (Lrp4), transcript variant 1, mRNA.
NM_033269	0.30059	0.05202	0.31143	0.10472	0.10556	0.44863	0.34965	0.16955	0.19119	0.04666	Chrm3	Chrm3	Mus musculus cholinergic receptor, muscarinic 3, cardiac (Chrm3), mRNA.,
NM_033268	5.15962	6.56622	7.04733	8.16119	6.98862	5.93009	8.16129	8.10136	6.65509	5.53222	Actn2	Actn2	Mus musculus actinin alpha 2 (Actn2), mRNA.
NM_001015046	10.9285	8.81127	9.90042	9.35175	11.0143	9.0222	11.2916	8.83857	10.8418	9.04763	Rap1gap2	Rap1gap2	Mus musculus RAP1 GTPase activating protein 2 (Rap1gap2), mRNA.,
NM_001301412	34.5068	28.8494	25.4077	29.5196	26.8999	25.4311	35.71	29.4846	29.5737	35.3296	Smc2	Smc2	Mus musculus structural maintenance of chromosomes 2 (Smc2), transcript variant 2, mRNA.
NR_045535	9.83566	6.79302	9.28401	5.75081	9.68104	6.4978	5.6607	8.96973	8.08272	4.83114	Sh2d3c	Sh2d3c	Mus musculus SH2 domain containing 3C (Sh2d3c), transcript variant 1, mRNA.
NM_001301414	23.9329	19.5921	20.6716	10.856	22.6401	21.0078	19.2596	20.0514	17.8206	20.6337	Usp1	Usp1	Mus musculus ubiquitin specific peptidase 1 (Usp1), transcript variant 2, mRNA.
NR_045539	1.93549	2.6164	4.42356	6.7911	4.5196	2.72718	4.40873	2.99317	3.99653	4.5097	Mllt10	Mllt10	Mus musculus myeloid/lymphoid or mixed-lineage leukemia; translocated to, 10 (Mllt10), transcript variant 5, non-coding RNA.,Mus musculus myeloid/lymphoid or mixed-lineage leukemia; translocated to, 10 (Mllt10), transcript variant 3, mRNA.,Mus musculus myeloid/lymphoid or mixed-lineage leukemia; translocated to, 10 (Mllt10), transcript variant 2, mRNA.,
NR_045538	7.09492	4.86577	6.93458	7.57719	2.24697	12.204	5.37368	7.35929	5.64245	9.53298	Mllt10	Mllt10	Mus musculus myeloid/lymphoid or mixed-lineage leukemia; translocated to, 10 (Mllt10), transcript variant 5, non-coding RNA.,Mus musculus myeloid/lymphoid or mixed-lineage leukemia; translocated to, 10 (Mllt10), transcript variant 3, mRNA.,Mus musculus myeloid/lymphoid or mixed-lineage leukemia; translocated to, 10 (Mllt10), transcript variant 2, mRNA.,
NM_001290381	8.27424	4.41558	7.63778	1.55023	10.8867	5.98579	13.4527	8.43942	12.8061	6.40868	Tfpt	Tfpt	Mus musculus TCF3 (E2A) fusion partner (Tfpt), transcript variant 1, mRNA.
NM_001290380	160.118	162.577	138.626	136.113	129.937	149.265	139.386	184.261	155.024	162.346	Hist1h2bc	Hist1h2bc	Mus musculus histone cluster 1, H2bc (Hist1h2bc), transcript variant 1, mRNA.
NM_007968	88.5916	63.4157	76.5058	53.2369	100.212	76.7919	77.069	85.6274	85.7434	67.3331	Ewsr1	Ewsr1	Mus musculus Ewing sarcoma breakpoint region 1 (Ewsr1), transcript variant 2, mRNA.
NM_009875	59.814	59.611	59.1368	63.3309	56.6941	56.9394	56.2251	68.6362	59.4116	63.0133	Cdkn1b	Cdkn1b	Mus musculus cyclin-dependent kinase inhibitor 1B (Cdkn1b), mRNA.,
NM_009874	13.5506	12.2709	13.4424	13.3739	12.1497	13.2626	12.3118	12.8003	11.4741	13.1338	Cdk7	Cdk7	Mus musculus cyclin-dependent kinase 7 (Cdk7), mRNA.,
NR_002862	0.3897	0.10159	0.07603	0.20659	0.15451	0.09624	0.13759	0.24862	0.06401	0.27924	Gm5088	Gm5088	Mus musculus predicted gene 5088 (Gm5088), non-coding RNA.
NR_002863	0.22317	0.75587	0.5583	0.54086	0.26789	0.64842	0.38617	0.37809	0.23471	0.50974	Emx2os	Emx2os	Mus musculus Emx2 opposite strand/antisense transcript (non-protein coding) (Emx2os), long non-coding RNA.
NR_002864	21.6504	28.9003	25.0195	28.6057	22.3063	29.2404	19.4682	28.8122	19.5313	27.6459	Peg13	Peg13	Mus musculus paternally expressed 13 (Peg13), long non-coding RNA.
NR_002865	346.809	1196.12	332.55	1882.79	235.781	2061.52	246.426	1020.22	317.837	1285.77	Rnu11	Rnu11	Mus musculus U11 small nuclear RNA (Rnu11), small nuclear RNA.
NM_212433	8.40483	6.70616	8.39463	7.60005	8.34068	6.71561	8.92689	7.58647	8.61752	8.3134	Fbxo3	Fbxo3	Mus musculus F-box protein 3 (Fbxo3), transcript variant 1, mRNA.
NM_199196	30.4774	30.8911	28.5883	29.0283	26.8031	30.4798	29.1047	27.4838	29.5549	31.3061	Suz12	Suz12	Mus musculus suppressor of zeste 12 homolog (Drosophila) (Suz12), transcript variant 2, mRNA.
NM_172276	32.1849	35.2583	32.4521	34.0277	37.4579	34.6903	36.3543	37.4454	30.7493	33.8798	Sfswap	Sfswap	Mus musculus splicing factor, suppressor of white-apricot homolog (Drosophila) (Sfswap), mRNA.,
NM_001306126	1.74892	3.88162	2.29844	3.62223	1.58518	4.81868	2.55695	3.8425	2.72756	4.74736	Sh2b3	Sh2b3	Mus musculus SH2B adaptor protein 3 (Sh2b3), transcript variant 3, mRNA.
NM_198886	18.8631	16.939	19.0487	14.9418	22.0271	17.6309	19.7009	15.9101	19.615	14.3918	Zbtb12	Zbtb12	Mus musculus zinc finger and BTB domain containing 12 (Zbtb12), mRNA.,
NM_199197	46.3261	51.1305	44.2521	47.8652	56.1981	46.2553	53.2837	47.775	61.7724	52.8766	Rbfa	Rbfa	Mus musculus ribosome binding factor A (Rbfa), mRNA.
NM_173028	15.0423	16.9274	15.3617	17.8266	14.7561	18.0594	15.2281	16.702	13.922	17.6157	Vps13a	Vps13a	Mus musculus vacuolar protein sorting 13A (yeast) (Vps13a), mRNA.,
NM_173026	13.285	15.9145	14.723	15.0944	12.9834	14.1861	13.7947	14.8765	11.9837	13.7259	Zbtb11	Zbtb11	Mus musculus zinc finger and BTB domain containing 11 (Zbtb11), mRNA.,
NM_173022	8.8228	7.97769	9.77706	10.41	7.64275	9.09383	7.40214	8.07588	8.24984	8.41225	BC048403	BC048403	Mus musculus cDNA sequence BC048403 (BC048403), mRNA.
NM_199198	2.41196	8.14765	4.96519	9.31777	10.5282	5.66474	6.24207	4.06723	5.41401	4.26503	Hdac10	Hdac10	Mus musculus histone deacetylase 10 (Hdac10), transcript variant 2, non-coding RNA.
NM_172993	20.0714	19.4715	21.8635	18.9792	19.8019	16.504	21.3012	19.9348	21.873	17.4935	Zfp512	Zfp512	Mus musculus zinc finger protein 512 (Zfp512), mRNA.,
NM_172992	13.599	14.7441	13.498	16.4004	12.7368	15.1924	12.9965	15.5247	13.1641	16.5349	Phtf2	Phtf2	Mus musculus putative homeodomain transcription factor 2 (Phtf2), mRNA.,
NM_172991	6.366	6.37602	5.9109	6.10108	4.28823	6.65577	4.37115	6.66966	4.83424	5.33745	Rbm48	Rbm48	Mus musculus RNA binding motif protein 48 (Rbm48), mRNA.,
NM_172990	13.8176	2.07684	8.36184	2.73442	10.317	11.8408	12.3984	11.2324	12.8445	11.1296	Pank4	Pank4	Mus musculus pantothenate kinase 4 (Pank4), transcript variant 1, mRNA.
NM_172994	19.5979	16.7889	20.4924	17.8438	19.1281	17.9293	19.1451	19.242	21.0677	17.979	Ppp2r2c	Ppp2r2c	Mus musculus protein phosphatase 2, regulatory subunit B, gamma (Ppp2r2c), mRNA.
NM_007664	3.61712	4.61939	4.47104	4.71533	4.32085	5.36979	4.11392	4.52596	4.26664	4.64289	Cdh2	Cdh2	Mus musculus cadherin 2 (Cdh2), mRNA.
NM_199199	36.6777	32.5613	37.4464	30.8127	33.5387	34.3315	35.8051	35.1589	36.3811	31.3445	Tmem199	Tmem199	Mus musculus transmembrane protein 199 (Tmem199), mRNA.
NM_153387	2.67133	2.66536	3.36724	3.4335	3.97355	5.776	3.55991	1.83002	2.92276	2.88518	Tubgcp4	Tubgcp4	Mus musculus tubulin, gamma complex associated protein 4 (Tubgcp4), transcript variant 4, non-coding RNA.,Mus musculus tubulin, gamma complex associated protein 4 (Tubgcp4), transcript variant 1, mRNA.,Mus musculus tubulin, gamma complex associated protein 4 (Tubgcp4), transcript variant 2, non-coding RNA.,Mus musculus tubulin, gamma complex associated protein 4 (Tubgcp4), transcript variant 1, m…
NM_153386	1.91119	3.63355	2.33086	2.93454	1.31562	2.98502	2.44995	3.33848	2.03136	1.82598	Clrn1	Clrn1	Mus musculus clarin 1 (Clrn1), transcript variant 3, mRNA.
NM_153389	1.37219	4.40857	3.23698	2.71824	0	1.56291	0.83082	3.67342	2.78089	3.15336	Atp10d	Atp10d	Mus musculus ATPase, class V, type 10D (Atp10d), transcript variant 1, non-coding, non-coding RNA.
NM_153388	11.1476	8.62983	12.5147	11.7604	11.383	11.5156	10.6614	12.7734	12.0396	10.6118	Lrfn4	Lrfn4	Mus musculus leucine rich repeat and fibronectin type III domain containing 4 (Lrfn4), mRNA.,
NM_016750	761.572	547.737	732.062	537.603	772.262	533.955	844.849	608.462	823.601	592.92	H2afz	H2afz	Mus musculus H2A histone family, member Z (H2afz), transcript variant 1, mRNA.
NM_016752	29.5838	36.5476	33.8684	34.9048	33.7731	36.7497	36.9044	40.6257	33.6454	37.1289	Slc35b1	Slc35b1	Mus musculus solute carrier family 35, member B1 (Slc35b1), mRNA.
NM_016754	8.44959	9.06156	8.78188	11.9382	11.9958	10.9518	8.88509	6.49477	8.30555	7.4464	Mylpf	Mylpf	Mus musculus myosin light chain, phosphorylatable, fast skeletal muscle (Mylpf), mRNA.
NM_016755	27.782	15.4283	39.6501	20.9361	40.3545	25.2817	42.9218	33.7076	49.2857	33.9234	Atp5j	Atp5j	Mus musculus ATP synthase, H+ transporting, mitochondrial F0 complex, subunit F (Atp5j), transcript variant 2, mRNA.
NM_016756	27.4683	22.7393	29.3269	20.651	30.9091	25.6952	27.5588	18.8495	32.1155	24.7824	Cdk2	Cdk2	Mus musculus cyclin-dependent kinase 2 (Cdk2), transcript variant 2, mRNA.,
NM_016757	20.4673	21.3452	26.5577	27.2336	24.2146	16.1173	17.0276	15.7147	23.3769	20.7822	Wbp1	Wbp1	Mus musculus WW domain binding protein 1 (Wbp1), transcript variant 2, mRNA.
NM_016758	1.57472	0.80904	0.96024	0.75756	0.78357	0.27762	1.44939	0.11956	1.45704	0.74955	Rgs14	Rgs14	Mus musculus regulator of G-protein signaling 14 (Rgs14), mRNA.,
NM_016759	126.137	131.018	139.247	123.397	137.721	135.078	134.736	129.584	140.209	129.369	Rundc3a	Rundc3a	Mus musculus RUN domain containing 3A (Rundc3a), transcript variant 2, mRNA.
NM_029565	89.534	114.76	99.6061	123.312	92.0799	112.41	91.0823	109.846	97.313	118.758	Tmem59	Tmem59	Mus musculus transmembrane protein 59 (Tmem59), mRNA.
NM_029564	43.3137	44.1546	44.7961	41.0442	44.3482	48.4477	46.2919	43.405	42.2489	44.724	Tax1bp3	Tax1bp3	Mus musculus Tax1 (human T cell leukemia virus type I) binding protein 3 (Tax1bp3), mRNA.,
NM_029561	17.13	12.7707	16.6338	14.5932	13.5364	15.9529	15.5779	15.3291	12.3828	18.13	Ndfip2	Ndfip2	Mus musculus Nedd4 family interacting protein 2 (Ndfip2), transcript variant 1, mRNA.,Mus musculus Nedd4 family interacting protein 2 (Ndfip2), transcript variant 2, mRNA.,
NR_004853	2.02399	0.51066	2.14357	0.65894	1.60464	1.10433	1.13442	1.32211	1.25821	1.32921	Cdk3-ps	Cdk3-ps	Mus musculus cyclin-dependent kinase 3, pseudogene (Cdk3-ps), non-coding RNA.
NM_011908	23.862	22.7076	26.5928	23.7847	25.5383	23.2367	27.864	23.2867	27.6497	23.6985	Ubl3	Ubl3	Mus musculus ubiquitin-like 3 (Ubl3), mRNA.,
NM_011909	6.0043	4.33658	3.46899	2.65437	3.13492	1.65588	4.28512	3.65786	3.02966	1.83033	Usp18	Usp18	Mus musculus ubiquitin specific peptidase 18 (Usp18), mRNA.
NM_011900	8.24585	10.1262	9.0055	9.6136	6.12515	8.74833	7.50532	9.4398	12.6962	10.9548	Mpdu1	Mpdu1	Mus musculus mannose-P-dolichol utilization defect 1 (Mpdu1), transcript variant 4, non-coding RNA.
NM_011902	1.78826	1.95966	2.89008	1.64609	2.1948	1.39965	1.87378	2.87225	1.93086	1.4936	Tekt2	Tekt2	Mus musculus tektin 2 (Tekt2), mRNA.
NM_011905	1.73194	2.71024	1.86898	2.75593	1.96528	2.71201	2.31445	2.53137	1.8743	2.31314	Tlr2	Tlr2	Mus musculus toll-like receptor 2 (Tlr2), mRNA.,
NM_011906	13.0287	16.0269	17.3572	15.5008	19.0925	16.6863	12.6007	17.8501	15.2808	16.6225	Tpra1	Tpra1	Mus musculus transmembrane protein, adipocyte asscociated 1 (Tpra1), mRNA.,
NM_001310551	2.04317	0.76513	1.84454	0.99307	1.2943	2.22264	0.96846	1.34294	1.26063	1.2881	Olfr1055	Olfr1055	Mus musculus olfactory receptor 1055 (Olfr1055), transcript variant 1, mRNA.
NM_172371	6.02881	6.9513	4.95708	6.36132	5.96193	6.40684	4.18406	6.70248	6.16536	6.70683	Slc16a13	Slc16a13	Mus musculus solute carrier family 16 (monocarboxylic acid transporters), member 13 (Slc16a13), mRNA.
NM_001253354	3.04568	2.85675	4.20942	4.07569	4.43216	3.77006	3.70391	4.36023	4.24913	3.61423	Fam214b	Fam214b	Mus musculus family with sequence similarity 214, member B (Fam214b), transcript variant 3, mRNA.
NM_001253353	2.13387	3.73301	2.99867	1.63629	2.52678	2.96198	3.54806	1.31677	2.92502	2.31564	Fam214b	Fam214b	Mus musculus family with sequence similarity 214, member B (Fam214b), transcript variant 3, mRNA.
NM_001167775	6.67175	6.4076	4.27312	3.63586	2.0879	2.53906	2.7141	6.52464	5.18038	6.84555	Rbm10	Rbm10	Mus musculus RNA binding motif protein 10 (Rbm10), transcript variant 1, mRNA.
NM_001167776	23.2771	22.3029	25.9125	21.7869	27.4144	24.4949	27.5074	24.3996	22.3646	22.5442	Rbm10	Rbm10	Mus musculus RNA binding motif protein 10 (Rbm10), transcript variant 1, mRNA.
NM_001193305	5.33483	7.48202	8.87137	7.92865	7.05687	9.04342	6.12776	6.57113	8.53793	7.39092	Mical2	Mical2	Mus musculus microtubule associated monooxygenase, calponin and LIM domain containing 2 (Mical2), transcript variant B, mRNA.,Mus musculus microtubule associated monooxygenase, calponin and LIM domain containing 2 (Mical2), transcript variant A, mRNA.,
NR_121656	1.35396	3.43103	3.19855	3.68533	1.9592	1.92711	2.37524	3.085	2.60256	2.92965	Rorc	Rorc	Mus musculus RAR-related orphan receptor gamma (Rorc), transcript variant 2, mRNA.,
NM_001047436	7.54279	11.2993	7.48516	2.35984	3.22671	9.55977	7.8758	7.78831	12.8643	3.90559	Pard6a	Pard6a	Mus musculus par-6 family cell polarity regulator alpha (Pard6a), transcript variant 1, mRNA.
NM_001047435	5.60518	1.46995	4.87591	3.48496	2.88999	2.90137	2.7311	1.51589	4.06701	0.40607	Pard6a	Pard6a	Mus musculus par-6 family cell polarity regulator alpha (Pard6a), transcript variant 1, mRNA.
NM_177828	0.75099	0.56988	0.49008	0.6964	0.85661	1.10018	0.60017	0.60658	0.98313	0.57419	Arhgef37	Arhgef37	Mus musculus Rho guanine nucleotide exchange factor (GEF) 37 (Arhgef37), mRNA.
NM_001303102	13.1537	12.128	12.1758	13.3515	15.1711	15.8356	14.2722	16.6902	11.7408	16.1224	Etv6	Etv6	Mus musculus ets variant 6 (Etv6), transcript variant 1, mRNA.
NM_177821	39.1032	46.388	39.1734	47.8964	35.8713	48.1754	37.9613	50.426	36.3924	49.8873	Ep300	Ep300	Mus musculus E1A binding protein p300 (Ep300), mRNA.
NM_177824	0	0	0	0	0	0	0	0	0	0	9830107B12Rik	9830107B12Rik	Mus musculus RIKEN cDNA 9830107B12 gene (9830107B12Rik), transcript variant 2, mRNA.
NM_001029912	3.42397	3.49646	4.47728	2.74125	3.57219	4.07919	4.34822	3.21664	3.84642	3.29264	Zswim5	Zswim5	Mus musculus zinc finger SWIM-type containing 5 (Zswim5), mRNA.
NM_001081009	59.4659	60.9659	59.1334	61.6647	56.7614	64.8523	57.4374	64.8266	60.5558	61.8543	Parp8	Parp8	Mus musculus poly (ADP-ribose) polymerase family, member 8 (Parp8), mRNA.,
NM_001081000	3.75109	7.17789	3.06846	3.09201	7.20815	3.82418	6.41998	3.33625	3.47415	4.80818	Trmt2a	Trmt2a	Mus musculus TRM2 tRNA methyltransferase 2A (Trmt2a), transcript variant 1, mRNA.,
NM_001081001	4.02573	2.23821	2.72257	4.51657	0.93479	3.96201	3.91912	2.04663	2.86161	2.47421	Brca2	Brca2	Mus musculus breast cancer 2, early onset (Brca2), transcript variant 2, mRNA.
NM_001081007	28.7635	26.7611	24.1428	27.0105	25.7884	25.6274	24.4515	27.5104	22.1742	24.1934	Zfp382	Zfp382	Mus musculus zinc finger protein 382 (Zfp382), mRNA.
NM_001164422	1.82429	1.98605	2.07061	1.63173	3.06571	0.14082	5.30227	2.51918	2.53615	4.4309	Pqlc1	Pqlc1	Mus musculus PQ loop repeat containing 1 (Pqlc1), transcript variant 6, mRNA.
NM_009920	2.82503	0.95071	2.23492	1.98073	2.85563	0.90766	0.71136	1.16581	2.03384	1.02052	Cnih2	Cnih2	Mus musculus cornichon family AMPA receptor auxiliary protein 2 (Cnih2), transcript variant 1, mRNA.
NM_008898	44.5131	71.3068	57.8451	67.7128	59.6435	74.8914	57.7302	76.8016	59.2613	75.9049	Por	Por	Mus musculus P450 (cytochrome) oxidoreductase (Por), mRNA.
NM_008899	0.11186	0.14454	0.09087	0.32539	0.17912	0.14323	0.1939	0.26662	0.1335	0.31068	Pou3f2	Pou3f2	Mus musculus POU domain, class 3, transcription factor 2 (Pou3f2), mRNA.
NM_008894	53.6965	48.2719	56.4598	48.9964	55.1549	45.3853	51.7643	49.184	60.2701	48.7727	Pold2	Pold2	Mus musculus polymerase (DNA directed), delta 2, regulatory subunit (Pold2), mRNA.
NM_008891	42.3897	52.0049	44.7101	54.4373	44.6228	51.461	44.7012	48.593	37.3412	46.6173	Pnn	Pnn	Mus musculus pinin (Pnn), mRNA.
NM_008892	17.0173	14.6198	14.7651	13.6093	15.1406	14.4249	17.1373	14.5414	15.9223	15.2835	Pola1	Pola1	Mus musculus polymerase (DNA directed), alpha 1 (Pola1), mRNA.,
NM_008893	10.6114	7.61175	10.9622	9.05983	12.942	8.97899	14.0394	5.98055	10.7519	10.0741	Pola2	Pola2	Mus musculus polymerase (DNA directed), alpha 2 (Pola2), transcript variant 1, mRNA.
NM_010752	32.459	29.9129	31.4347	24.9645	36.0629	28.8896	34.2169	29.8168	32.6076	27.4231	Mad1l1	Mad1l1	Mus musculus MAD1 mitotic arrest deficient 1-like 1 (Mad1l1), mRNA.
NM_010753	48.6955	38.7769	50.6613	45.2172	49.3145	42.8618	45.3272	43.6353	47.2804	39.7175	Mxd4	Mxd4	Mus musculus Max dimerization protein 4 (Mxd4), mRNA.,
NM_010751	7.81294	6.30395	7.9462	6.90015	7.53908	7.72145	7.91199	6.61063	6.18573	5.81768	Mxd1	Mxd1	Mus musculus MAX dimerization protein 1 (Mxd1), mRNA.
NM_010756	61.026	64.8045	64.6153	64.8683	64.4598	59.9329	62.6669	66.2379	66.352	62.3875	Mafg	Mafg	Mus musculus v-maf musculoaponeurotic fibrosarcoma oncogene family, protein G (avian) (Mafg), mRNA.
NM_010757	15.1058	12.0859	14.32	14.765	14.5254	10.9609	14.1296	11.8587	15.0091	10.8853	Mafk	Mafk	Mus musculus v-maf musculoaponeurotic fibrosarcoma oncogene family, protein K (avian) (Mafk), mRNA.
NM_010754	20.795	18.6962	18.8142	19.0692	20.1152	18.3941	19.1663	18.047	20.0084	17.8759	Smad2	Smad2	Mus musculus SMAD family member 2 (Smad2), transcript variant 1, mRNA.
NM_010755	31.3452	23.1143	37.5282	22.6939	37.5915	25.2675	32.7417	19.9225	39.4205	20.1615	Maff	Maff	Mus musculus v-maf musculoaponeurotic fibrosarcoma oncogene family, protein F (avian) (Maff), transcript variant 2, mRNA.
NM_001313762	0.96259	0.26318	0.82193	0.97741	0.6526	0.77368	1.49024	0.93973	0.68091	0.24158	Cdk5rap2	Cdk5rap2	Mus musculus CDK5 regulatory subunit associated protein 2 (Cdk5rap2), transcript variant 2, mRNA.
NR_130644	0.20764	0.10873	0.32407	0.79242	0.54127	0.41647	0.99846	0.36437	0.50822	0.60955	Kcnmb4os2	Kcnmb4os2	Mus musculus potassium large conductance calcium-activated channel, subfamily M, beta member 4, opposite strand 2 (Kcnmb4os2), long non-coding RNA.
NM_001318003	1.51294	2.10083	0.62713	1.2785	0.82072	1.9722	2.63634	3.02709	2.28372	1.63215	Gm12260	Gm12260	Mus musculus predicted gene 12260 (Gm12260), mRNA.
NM_001164531	10.3337	12.0789	8.45783	8.76221	10.0871	8.82638	11.6339	11.0784	10.4149	7.00301	Zfyve27	Zfyve27	Mus musculus zinc finger, FYVE domain containing 27 (Zfyve27), transcript variant 2, mRNA.
NM_010281	3.03266	3.95624	4.27019	4.38168	2.2226	4.30459	3.08424	2.93873	2.87302	4.74194	Ggh	Ggh	Mus musculus gamma-glutamyl hydrolase (Ggh), mRNA.
NM_010282	6.93777	3.77386	5.73804	7.76999	3.7634	7.63324	4.93437	7.91708	7.38591	6.24422	Ggps1	Ggps1	Mus musculus geranylgeranyl diphosphate synthase 1 (Ggps1), mRNA.,
NM_010286	41.9807	49.1265	47.8991	41.3296	49.001	43.2738	51.2871	47.9146	52.6942	42.0061	Tsc22d3	Tsc22d3	Mus musculus TSC22 domain family, member 3 (Tsc22d3), transcript variant 2, mRNA.,Mus musculus TSC22 domain family, member 3 (Tsc22d3), transcript variant 3, non-coding RNA.,
NM_001177781	0.14493	0.24134	0.23732	0.1657	0.16058	0.34594	0.31043	0.33037	0.13448	0.14583	Gpr174	Gpr174	Mus musculus G protein-coupled receptor 174 (Gpr174), transcript variant 3, mRNA.,Mus musculus G protein-coupled receptor 174 (Gpr174), transcript variant 1, mRNA.,Mus musculus G protein-coupled receptor 174 (Gpr174), transcript variant 2, mRNA.,
NM_027978	15.7593	15.6004	17.8176	13.2787	18.7685	14.0894	15.0084	13.0392	13.9887	15.0003	Coq2	Coq2	Mus musculus coenzyme Q2 4-hydroxybenzoate polyprenyltransferase (Coq2), mRNA.
NM_027972	8.94147	11.6869	10.3794	11.6013	8.7266	11.7325	9.53143	10.327	8.05444	13.2918	Cfap45	Cfap45	Mus musculus cilia and flagella associated protein 45 (Cfap45), mRNA.
NM_027973	11.9711	12.8348	8.23161	10.6989	9.60122	10.9611	11.1741	10.3605	8.99769	11.8546	Cenpu	Cenpu	Mus musculus centromere protein U (Cenpu), mRNA.
NM_027974	1.91266	1.66808	1.25027	1.56535	2.1034	1.98548	1.42379	1.35482	2.17597	1.56169	Efhc1	Efhc1	Mus musculus EF-hand domain (C-terminal) containing 1 (Efhc1), mRNA.
NM_027975	14.7235	8.27435	11.3371	10.9343	14.9196	9.29128	13.0104	8.62948	15.1689	9.90932	Fam83d	Fam83d	Mus musculus family with sequence similarity 83, member D (Fam83d), mRNA.,
NM_027976	34.8525	41.4005	39.2011	39.6052	37.8874	43.1025	36.3011	42.4514	31.4886	42.732	Acsl5	Acsl5	Mus musculus acyl-CoA synthetase long-chain family member 5 (Acsl5), mRNA.
NM_027977	15.7447	21.493	18.5294	21.4942	18.8268	20.8374	17.6337	19.798	19.1773	20.1165	Apmap	Apmap	Mus musculus adipocyte plasma membrane associated protein (Apmap), mRNA.
NM_001177755	3.01758	3e-05	1.97937	2.00962	0.9892	2.09593	0.67298	4.16884	2.06191	3.64529	Pfkfb3	Pfkfb3	Mus musculus 6-phosphofructo-2-kinase/fructose-2,6-biphosphatase 3 (Pfkfb3), transcript variant 8, mRNA.,
NM_053263	86.1628	90.6575	81.7052	90.5863	71.6878	91.0088	77.7368	89.8766	64.5049	88.4103	Hnrnpa3	Hnrnpa3	Mus musculus heterogeneous nuclear ribonucleoprotein A3 (Hnrnpa3), transcript variant a, mRNA.
NM_053262	23.004	31.0243	23.1048	24.9648	19.634	27.7806	21.446	24.3986	20.3583	29.7286	Hsd17b11	Hsd17b11	Mus musculus hydroxysteroid (17-beta) dehydrogenase 11 (Hsd17b11), mRNA.,
NM_053261	44.0866	37.5646	42.8879	35.7518	46.8577	35.9533	41.2518	30.9142	44.3049	39.3709	Impa2	Impa2	Mus musculus inositol (myo)-1(or 4)-monophosphatase 2 (Impa2), mRNA.
NM_053267	44.053	31.7184	48.5166	36.8933	47.3741	37.8733	45.7036	38.5311	43.1308	34.6849	Selenom	Selm	Mus musculus selenoprotein M (Selm), mRNA.
NM_053266	2.26711	1.46898	1.88659	1.26792	1.48597	1.65078	1.83931	1.33103	1.46095	0.81394	Gtf2ird2	Gtf2ird2	Mus musculus GTF2I repeat domain containing 2 (Gtf2ird2), mRNA.,
NM_053264	0.7842	1.01967	0.72606	0.40423	0.39048	0.47311	0.93553	0.75009	0.45526	0.43411	4930444G20Rik	4930444G20Rik	Mus musculus RIKEN cDNA 4930444G20 gene (4930444G20Rik), mRNA.
NM_053269	3.94028	2.89617	3.34295	4.49332	3.90742	2.7119	4.60776	3.47439	4.03955	4.10489	Rad51c	Rad51c	Mus musculus RAD51 paralog C (Rad51c), transcript variant 1, mRNA.
NM_053268	7.76789	8.73527	8.24816	9.08488	7.88801	7.8347	8.81665	8.29546	8.11042	8.35228	Rasa2	Rasa2	Mus musculus RAS p21 protein activator 2 (Rasa2), mRNA.
NM_021310	18.0505	17.9485	17.764	18.6561	17.1593	18.1813	16.4707	18.8733	16.3913	19.8697	Jmy	Jmy	Mus musculus junction-mediating and regulatory protein (Jmy), mRNA.
NM_011485	1.22973	1.44735	0.91795	0.85437	1.14461	1.31306	0.90694	1.4744	1.25114	1.46295	Star	Star	Mus musculus steroidogenic acute regulatory protein (Star), mRNA.
NM_011484	37.5106	38.6811	33.9847	37.5634	33.616	36.6853	33.9323	36.8573	32.1979	37.6066	Stam	Stam	Mus musculus signal transducing adaptor molecule (SH3 domain and ITAM motif) 1 (Stam), mRNA.,
NM_011486	5.47032	5.98123	6.59912	3.44121	5.12238	2.54314	2.43969	3.70115	6.38707	3.28002	Stat3	Stat3	Mus musculus signal transducer and activator of transcription 3 (Stat3), transcript variant 3, mRNA.
NM_011480	129.868	176.044	142.961	150.359	158.402	172.231	127.487	175.205	143.772	175.742	Srebf1	Srebf1	Mus musculus sterol regulatory element binding transcription factor 1 (Srebf1), transcript variant 1, mRNA.
NM_011482	174.194	188.075	173.462	189.864	148.287	188.741	161.728	179.691	150.419	185.367	Nhp2l1	Nhp2l1	Mus musculus NHP2 non-histone chromosome protein 2-like 1 (S. cerevisiae) (Nhp2l1), mRNA.
NM_001024926	3.25477	2.93725	2.61597	4.06706	2.68061	2.82239	3.59417	2.39456	2.42645	3.18525	Cyb5d2	Cyb5d2	Mus musculus cytochrome b5 domain containing 2 (Cyb5d2), mRNA.,
NM_011489	2.31747	1.6989	2.20134	3.15726	4.78569	3.17308	2.90006	2.35868	1.20894	3.02256	Stat5b	Stat5b	Mus musculus signal transducer and activator of transcription 5B (Stat5b), transcript variant 1, mRNA.
NM_011488	4.73698	4.85503	7.11144	7.27534	4.91224	8.26567	7.91344	4.57669	4.23226	5.28369	Stat5a	Stat5a	Mus musculus signal transducer and activator of transcription 5A (Stat5a), transcript variant 1, mRNA.,
NM_001033534	1.65862	1.40267	1.01	0.92767	2.00355	1.53748	2.23207	1.02174	1.61257	0.83795	Layn	Layn	Mus musculus layilin (Layn), mRNA.
NM_001033537	1.47699	2.67962	2.20174	2.02626	2.49714	2.28418	2.30842	2.42493	3.34029	2.10332	Pgap3	Pgap3	Mus musculus post-GPI attachment to proteins 3 (Pgap3), mRNA.
NM_001033536	10.642	11.25	10.1154	11.0835	10.6255	12.4012	10.1985	11.8722	10.026	11.817	Rfx7	Rfx7	Mus musculus regulatory factor X, 7 (Rfx7), mRNA.
NM_001033530	1.78633	1.41974	0.85872	1.73728	1.01448	1.74042	1.07029	1.75346	1.20272	1.05264	AW146154	AW146154	Mus musculus expressed sequence AW146154 (AW146154), mRNA.
NM_001033533	4.72341	4.20213	6.24953	3.45092	5.50577	3.8546	7.14702	3.76194	5.32428	3.1615	Ccdc102a	Ccdc102a	Mus musculus coiled-coil domain containing 102A (Ccdc102a), mRNA.
NM_177592	21.0327	22.9164	25.5615	23.9561	21.4685	25.7769	19.9357	22.9696	25.5684	22.073	Tmem164	Tmem164	Mus musculus transmembrane protein 164 (Tmem164), transcript variant 3, mRNA.,
NM_177594	28.8617	24.9072	27.7258	26.5036	29.9304	28.8565	27.6	25.8938	30.105	25.7821	Mtmr9	Mtmr9	Mus musculus myotubularin related protein 9 (Mtmr9), mRNA.
NM_177595	1.34919	0.63168	1.14028	1.37428	1.21634	0.86144	1.32676	0.70907	0.87002	1.32937	Mkx	Mkx	Mus musculus mohawk homeobox (Mkx), mRNA.
NM_177596	4.16036	3.27077	3.20294	3.92436	3.22897	4.15697	3.49977	3.56694	2.4845	3.83745	Zfp947	Zfp947	Mus musculus zinc finger protein 947 (Zfp947), mRNA.
NM_177597	17.3024	19.0791	17.6958	15.1524	17.3601	15.3515	9.96455	19.1771	14.6979	18.9037	March11	March11	Mus musculus membrane-associated ring finger (C3HC4) 11 (March11), transcript variant 2, mRNA.,
NM_001037221	1.83485	4.99757	1.42035	2.13631	2.33442	1.79952	1.39532	2.47719	3.10135	1.73162	Samd4	Samd4	Mus musculus sterile alpha motif domain containing 4 (Samd4), transcript variant 3, mRNA.
NR_004442	1.16851	2.30339	1.63648	1.97254	0.62386	0.92711	1.78733	1.37277	2.3919	1.51831	Gm15421	Gm15421	Mus musculus predicted gene 15421 (Gm15421), non-coding RNA.
NM_011159	5.856	6.25407	6.64794	6.40277	5.59602	6.28949	6.03853	6.15313	6.02521	6.75876	Prkdc	Prkdc	Mus musculus protein kinase, DNA activated, catalytic polypeptide (Prkdc), mRNA.
NR_004446	27.0395	40.1273	36.8659	31.4631	31.0536	40.8334	31.0197	35.7246	31.512	30.2123	H2-K2	H2-K2	Mus musculus histocompatibility 2, K region locus 2 (H2-K2), non-coding RNA.
NR_004444	0.44412	0.27284	0.65203	0.42139	0.60515	0.58829	0.35854	0.33963	1.15689	0.44121	Zfhx2os	Zfhx2os	Mus musculus zinc finger homeobox 2, opposite strand (Zfhx2os), antisense RNA.
NR_004445	1263.56	4164.49	1507.89	4146.9	1602.91	5085.65	1694.29	3173.28	966.467	3036.43	Snord22	Snord22	Mus musculus small nucleolar RNA, C/D box 22 (Snord22), small nucleolar RNA.
NM_011156	77.7346	67.9146	70.5843	67.9419	67.483	72.6089	68.7456	69.7293	66.053	75.2132	Prep	Prep	Mus musculus prolyl endopeptidase (Prep), mRNA.
NM_011155	70.01	73.7682	72.4012	71.0645	76.3442	71.347	72.3059	67.8075	74.4703	65.3773	Ppp5c	Ppp5c	Mus musculus protein phosphatase 5, catalytic subunit (Ppp5c), mRNA.
NM_011154	3.19337	1.02373	1.75511	0.8607	4.52289	0.79666	4.87295	0.20385	8.34305	0.76852	Ppp2r3d	Ppp2r3d	Mus musculus protein phosphatase 2 (formerly 2A), regulatory subunit B'', delta (Ppp2r3d), transcript variant 1, mRNA.
NM_001002897	7.61468	6.1095	8.41173	6.96282	9.01403	8.7445	7.20765	6.97022	7.63941	7.35161	Atg9b	Atg9b	Mus musculus autophagy related 9B (Atg9b), mRNA.
NM_144813	0.08997	0.12289	0.29588	0.21817	0.21623	0.14499	0.20669	0.14833	0.11382	0.05477	Slc24a1	Slc24a1	Mus musculus solute carrier family 24 (sodium/potassium/calcium exchanger), member 1 (Slc24a1), mRNA.
NM_144812	14.9201	15.2567	15.7549	17.6427	15.6005	16.7793	16.173	12.1148	16.4417	16.2982	Tnrc6b	Tnrc6b	Mus musculus trinucleotide repeat containing 6b (Tnrc6b), transcript variant 1, mRNA.
NM_144811	139.302	157.296	149.197	136.299	148.319	147.869	138.995	153.92	138.108	143.237	Cbx7	Cbx7	Mus musculus chromobox 7 (Cbx7), mRNA.,
NM_144816	2.99065	1.28765	1.51337	1.70172	2.87577	2.479	3.27319	1.71985	1.24872	1.99747	Rhbdl1	Rhbdl1	Mus musculus rhomboid, veinlet-like 1 (Drosophila) (Rhbdl1), mRNA.
NM_144815	9.68538	7.02293	8.20925	7.62539	10.2572	8.67122	10.2184	9.44013	10.7201	9.18943	Cecr5	Cecr5	Mus musculus cat eye syndrome chromosome region, candidate 5 (Cecr5), mRNA.
NM_144819	22.1302	18.1922	19.6048	21.7555	22.8595	19.4242	21.5333	20.9335	21.605	17.0162	Ccdc92	Ccdc92	Mus musculus coiled-coil domain containing 92 (Ccdc92), mRNA.
NM_144818	31.8222	30.3147	28.409	26.7714	28.7387	25.5468	28.3841	26.8258	28.4782	25.8085	Ncaph	Ncaph	Mus musculus non-SMC condensin I complex, subunit H (Ncaph), mRNA.
NM_177047	21.3826	28.5234	19.9706	27.3588	20.9955	27.1501	20.3305	27.898	18.2223	26.7887	Auts2	Auts2	Mus musculus autism susceptibility candidate 2 (Auts2), mRNA.,
NM_177045	17.0562	18.0015	18.7408	16.9156	22.7641	15.8826	20.2172	16.4853	18.3161	17.7128	Cc2d1b	Cc2d1b	Mus musculus coiled-coil and C2 domain containing 1B (Cc2d1b), mRNA.,
NM_177041	18.8475	20.0713	19.137	17.5755	22.5892	19.7295	19.5794	18.2308	22.0352	17.9356	Flad1	Flad1	Mus musculus flavin adenine dinucleotide synthetase 1 (Flad1), mRNA.,
NM_177049	34.8971	35.0771	35.9745	29.6345	38.0266	35.2725	33.0109	32.9713	36.6589	32.8227	Jph4	Jph4	Mus musculus junctophilin 4 (Jph4), mRNA.,
NM_009715	3.15806	1.57252	1.30703	0	0	0	2e-05	0.92692	1.10046	1.36352	Atf2	Atf2	Mus musculus activating transcription factor 2 (Atf2), transcript variant 2, mRNA.
NM_009716	224.025	184.507	210.416	166.11	226.358	200.523	243.686	180.083	247.354	155.809	Atf4	Atf4	Mus musculus activating transcription factor 4 (Atf4), transcript variant 1, mRNA.
NM_009712	11.8052	11.0481	15.5995	11.2208	10.562	10.2052	8.38007	11.2747	9.97883	9.46982	Arsb	Arsb	Mus musculus arylsulfatase B (Arsb), mRNA.,
NM_009713	20.6913	23.162	22.9706	22.4554	23.6377	26.0729	20.472	25.2682	21.9637	25.3515	Arsa	Arsa	Mus musculus arylsulfatase A (Arsa), mRNA.
NM_134164	1.56525	1.70325	1.8715	1.45692	1.04615	1.8535	1.31554	1.878	1.80649	1.46292	Syt12	Syt12	Mus musculus synaptotagmin XII (Syt12), mRNA.
NM_019916	18.418	13.8034	21.0982	14.4121	19.2278	14.912	19.0977	15.5236	22.1679	11.9105	Tlx3	Tlx3	Mus musculus T cell leukemia, homeobox 3 (Tlx3), mRNA.
NM_019914	21.6067	23.7628	23.9774	26.5202	21.571	23.4635	22.1035	25.1943	19.7868	25.6754	Mllt11	Mllt11	Mus musculus myeloid/lymphoid or mixed-lineage leukemia; translocated to, 11 (Mllt11), mRNA.,
NM_019913	142.869	125.828	141.422	122.754	140.671	134.272	152.361	120.957	140.934	125.876	Txn2	Txn2	Mus musculus thioredoxin 2 (Txn2), mRNA.,
NM_001164169	20.3455	22.6953	22.5999	14.8573	17.8783	16.8298	17.8366	16.2154	21.6355	21.0749	Pias2	Pias2	Mus musculus protein inhibitor of activated STAT 2 (Pias2), transcript variant 3, mRNA.
NM_001164168	2.637	2.03694	2.56386	2.56202	1.97956	2.57139	2.77473	2.83097	2.5932	2.16587	Pias2	Pias2	Mus musculus protein inhibitor of activated STAT 2 (Pias2), transcript variant 3, mRNA.
NM_019912	73.3671	72.0026	79.2817	81.2608	77.6912	78.039	74.7961	78.0928	71.1105	75.0757	Ube2d2a	Ube2d2a	Mus musculus ubiquitin-conjugating enzyme E2D 2A (Ube2d2a), mRNA.
NM_001002272	17.4123	22.756	23.1685	20.4164	17.8697	21.761	9.67629	22.8788	22.2525	24.9093	Tro	Tro	Mus musculus trophinin (Tro), transcript variant 1, mRNA.,Mus musculus trophinin (Tro), transcript variant 3, mRNA.,
NR_138589	2.03622	0.91923	1.39917	0.54553	3.26276	0.2633	2.06222	1.17902	2.6939	0.58115	Hsf1	Hsf1	Mus musculus heat shock factor 1 (Hsf1), mRNA.,
NR_138588	2.0235	4.5346	3.47105	0.92405	3.72731	3.41692	1.0681	0.30886	1.11102	1.10974	Hsf1	Hsf1	Mus musculus heat shock factor 1 (Hsf1), mRNA.,
NR_138587	0.33957	0.4325	0.31792	0.29291	0.2868	0.4124	0.19153	0.47625	0.08784	0.26325	A230107N01Rik	n/a	n/a
NM_145453	30.7812	29.7253	34.4601	32.5127	29.3461	33.3151	31.5665	32.7971	32.543	33.1	Zcchc9	Zcchc9	Mus musculus zinc finger, CCHC domain containing 9 (Zcchc9), mRNA.
NM_001017407	9.91891	7.24706	7.02874	4.04911	12.1355	2.45806	16.3691	1.37399	5.04496	7.29069	Tbata	Tbata	Mus musculus thymus, brain and testes associated (Tbata), transcript variant 2, mRNA.
NM_144862	0.10067	0.20657	0.53745	0.31472	0.414	0.49101	0.07016	0.16797	0.12692	0.09327	Lims2	Lims2	Mus musculus LIM and senescent cell antigen like domains 2 (Lims2), mRNA.
NM_008048	7.71321	11.0788	7.62129	8.95886	6.97809	9.41449	7.4163	12.184	8.9853	11.3005	Igfbp7	Igfbp7	Mus musculus insulin-like growth factor binding protein 7 (Igfbp7), transcript variant 2, mRNA.
NM_008047	93.0077	110.483	110.972	128.118	100.167	126.89	97.2855	113.573	99.5284	120.424	Fstl1	Fstl1	Mus musculus follistatin-like 1 (Fstl1), mRNA.
NM_008044	22.8929	25.508	23.9309	25.2247	20.4192	17.7617	16.3171	29.8594	18.3652	31.9667	Fxn	Fxn	Mus musculus frataxin (Fxn), mRNA.
NM_008043	6.92393	4.9207	8.18318	4.93737	6.67648	5.75673	6.21854	6.37886	5.89534	5.34859	Frat1	Frat1	Mus musculus frequently rearranged in advanced T cell lymphomas (Frat1), mRNA.
NM_001243163	0.06801	0.06753	0.10158	0.09003	0.06935	0.06306	0.19861	0.01736	0.05806	0.10091	Sox5	Sox5	Mus musculus SRY (sex determining region Y)-box 5 (Sox5), transcript variant 2, mRNA.,Mus musculus SRY (sex determining region Y)-box 5 (Sox5), transcript variant 1, mRNA.,Mus musculus SRY (sex determining region Y)-box 5 (Sox5), transcript variant 2, mRNA.,
NM_001243161	5.28728	4.35716	6.43913	7.54631	7.17645	8.72154	6.40353	4.64251	7.44306	7.52739	Alg11	Alg11	Mus musculus asparagine-linked glycosylation 11 (alpha-1,2-mannosyltransferase) (Alg11), transcript variant 1, mRNA.
NM_178794	13.3193	12.8868	14.4441	15.7419	12.3072	11.9086	17.7532	13.2851	13.561	13.8613	Zrsr2	Zrsr2	Mus musculus zinc finger (CCCH type), RNA binding motif and serine/arginine rich 2 (Zrsr2), transcript variant 1, mRNA.
NM_025600	48.1309	41.7914	48.8616	48.3487	51.6647	51.7004	47.1621	43.9028	47.9003	49.8505	Dda1	Dda1	Mus musculus DET1 and DDB1 associated 1 (Dda1), transcript variant 1, mRNA.
NM_025602	36.3892	37.0148	32.9827	37.4489	32.0288	33.1273	35.8362	37.6495	30.6031	34.9964	Ccdc59	Ccdc59	Mus musculus coiled-coil domain containing 59 (Ccdc59), mRNA.
NM_025604	33.1367	30.3856	36.4689	24.9039	37.8338	26.8228	42.1563	28.0078	33.0089	30.6356	Psmg3	Psmg3	Mus musculus proteasome (prosome, macropain) assembly chaperone 3 (Psmg3), mRNA.,
NM_025605	48.4849	37.3192	48.1271	38.0941	51.2598	46.5031	41.9204	42.7159	45.1258	40.0919	Lamtor1	Lamtor1	Mus musculus late endosomal/lysosomal adaptor, MAPK and MTOR activator 1 (Lamtor1), mRNA.
NM_025606	20.3374	19.0748	19.771	15.6398	22.064	20.0836	21.424	16.621	19.3034	15.8077	Mrpl16	Mrpl16	Mus musculus mitochondrial ribosomal protein L16 (Mrpl16), mRNA.
NM_025607	48.3637	42.2286	41.5695	43.2715	48.6502	46.6341	42.6682	47.7	50.4395	42.7849	Rnf181	Rnf181	Mus musculus ring finger protein 181 (Rnf181), mRNA.,
NM_025609	24.4792	23.2428	26.3758	19.7142	25.0221	23.9307	25.2577	26.1574	27.3668	25.2026	Tab1	Tab1	Mus musculus TGF-beta activated kinase 1/MAP3K7 binding protein 1 (Tab1), mRNA.
NM_023605	8.72113	4.37518	8.68635	4.68817	8.96672	6.39195	9.24987	7.5778	7.5735	4.22428	Fbxo9	Fbxo9	Mus musculus f-box protein 9 (Fbxo9), transcript variant 2, mRNA.,
NM_023603	72.4068	85.2121	66.8277	72.3587	76.815	65.0492	70.7707	73.0392	77.7984	74.4131	Sfpq	Sfpq	Mus musculus splicing factor proline/glutamine rich (polypyrimidine tract binding protein associated) (Sfpq), transcript variant 2, non-coding RNA.,Mus musculus splicing factor proline/glutamine rich (polypyrimidine tract binding protein associated) (Sfpq), transcript variant 1, mRNA.,
NM_175421	5.53483	8.11845	6.53572	7.26376	7.54904	7.23252	6.42163	8.41114	6.46033	7.83578	Plekhb2	Plekhb2	Mus musculus pleckstrin homology domain containing, family B (evectins) member 2 (Plekhb2), transcript variant 1, mRNA.
NM_001282055	27.7134	28.9681	28.6618	31.0007	25.674	26.2731	27.0747	28.0262	26.6964	29.2567	Ddx46	Ddx46	Mus musculus DEAD (Asp-Glu-Ala-Asp) box polypeptide 46 (Ddx46), mRNA.
NM_001007589	59.3838	44.5315	56.6932	51.872	58.9666	49.2912	56.2909	47.5105	59.2641	49.4103	Akirin2	Akirin2	Mus musculus akirin 2 (Akirin2), mRNA.
NM_001034904	0.21857	0.17121	0.13142	0.15043	0.12533	0.18384	0.13619	0.10826	0.18479	0.1588	Gm5891	Gm5891	Mus musculus predicted gene 5891 (Gm5891), mRNA.,
NM_001007581	16.3215	16.6454	13.8268	12.2543	14.3981	14.0204	16.1351	13.1043	17.6154	11.7012	Trp53rka	Trp53rka	Mus musculus transformation related protein 53 regulating kinase A (Trp53rka), mRNA.
NM_001081400	19.4279	20.9286	19.335	18.4331	17.2253	17.5984	19.242	16.7654	19.6131	18.9957	1810013L24Rik	1810013L24Rik	Mus musculus RIKEN cDNA 1810013L24 gene (1810013L24Rik), mRNA.
NR_015349	0.63159	0.91394	0.85328	0.9458	0.6247	0.51223	1.29218	0.67388	0.54334	0.79476	Etohd2	Etohd2	Mus musculus ethanol decreased 2 (Etohd2), long non-coding RNA.
NM_001163246	11.348	9.55951	9.4742	12.8855	7.23458	12.2663	10.2188	11.7639	9.31422	13.3411	Zfp729b	Zfp729b	Mus musculus zinc finger protein 729b (Zfp729b), mRNA.,
NM_001163241	3.75529	1.75853	2.02156	2.23299	1.95347	1.98136	3.2189	3.52378	0.00037	0.75793	Nqo2	Nqo2	Mus musculus NAD(P)H dehydrogenase, quinone 2 (Nqo2), transcript variant 3, mRNA.
NM_001163243	22.0307	19.9798	23.9234	11.2462	18.5627	18.2765	11.6687	18.2783	18.1934	21.4633	Fis1	Fis1	Mus musculus fission, mitochondrial 1 (Fis1), transcript variant 2, mRNA.
NM_001001295	15.3076	15.8785	12.3285	13.3846	15.2653	16.9871	15.9505	12.2354	15.9631	13.2821	Dis3l	Dis3l	Mus musculus DIS3 like exosome 3'-5' exoribonuclease (Dis3l), transcript variant 3, mRNA.
NM_001033212	15.3478	11.7498	13.2545	11.6394	15.9282	11.7601	13.8505	11.7693	13.7564	11.2683	Rprml	Rprml	Mus musculus reprimo-like (Rprml), mRNA.
NM_026724	70.5631	42.1637	73.9367	50.1657	63.2194	41.9054	67.0751	49.7886	60.7226	48.7794	Rpl34	Rpl34	Mus musculus ribosomal protein L34 (Rpl34), transcript variant 3, mRNA.
NM_026725	8.4337	8.14255	10.2271	9.48965	9.23734	7.94872	9.71299	10.0368	8.64949	9.32856	Dusp23	Dusp23	Mus musculus dual specificity phosphatase 23 (Dusp23), mRNA.
NM_026720	2.96536	2.64645	2.86018	2.65784	3.83682	2.36926	2.96299	1.76708	2.88036	1.38529	Ankrd13d	Ankrd13d	Mus musculus ankyrin repeat domain 13 family, member D (Ankrd13d), mRNA.
NM_026721	5.4387	1.04196	5.14439	1.74653	4.48313	4.9184	6.05	3.97065	5.0369	6.08017	Slc39a13	Slc39a13	Mus musculus solute carrier family 39 (metal ion transporter), member 13 (Slc39a13), transcript variant 3, non-coding RNA.
NM_026728	2.00006	2.41766	3.14534	1.16727	3.19556	2.43892	2.24351	1.71341	2.51071	2.7024	Echdc2	Echdc2	Mus musculus enoyl Coenzyme A hydratase domain containing 2 (Echdc2), transcript variant 1, mRNA.
NM_026729	91.7973	99.1615	90.8915	91.6066	88.1204	93.3228	91.327	94.2846	99.8967	80.6428	Mrpl58	Ict1	Mus musculus immature colon carcinoma transcript 1 (Ict1), mRNA.,
NM_152821	10.4862	12.8408	11.8703	13.4693	13.8434	12.4887	11.0918	11.9167	7.66288	13.1984	Purg	Purg	Mus musculus purine-rich element binding protein G (Purg), transcript variant 1, mRNA.,
NM_001173506	12.6649	16.9692	13.834	18.6607	16.0248	17.8453	15.1415	18.055	15.1534	19.1463	Map1a	Map1a	Mus musculus microtubule-associated protein 1 A (Map1a), transcript variant 2, mRNA.
NM_152822	14.6201	12.5261	12.6618	11.6836	14.2943	11.8619	11.9839	11.6205	14.1164	11.0524	Las1l	Las1l	Mus musculus LAS1-like (S. cerevisiae) (Las1l), mRNA.
NM_152825	7.1135	9.08744	8.10137	7.85566	6.37397	9.49817	8.24432	12.6712	6.76934	13.7084	Usp45	Usp45	Mus musculus ubiquitin specific petidase 45 (Usp45), transcript variant 2, mRNA.,
NM_152824	103.695	100.431	103.831	106.969	107.782	100.813	100.398	95.2362	94.9601	95.6168	Rbm17	Rbm17	Mus musculus RNA binding motif protein 17 (Rbm17), mRNA.
NM_001198949	38.8062	42.3248	40.7444	41.2342	44.7407	40.2341	42.9994	42.1909	40.2047	36.3405	Ralbp1	Ralbp1	Mus musculus ralA binding protein 1 (Ralbp1), transcript variant 2, mRNA.
NM_001291118	0.00307	8.90799	8.07316	4.72564	3.33851	4.49054	3.69277	9.58751	6.61318	7.84586	Neurl4	Neurl4	Mus musculus neuralized E3 ubiquitin protein ligase 4 (Neurl4), transcript variant 3, mRNA.,Mus musculus neuralized E3 ubiquitin protein ligase 4 (Neurl4), transcript variant 1, mRNA.,
NM_001330667	2.96404	1.20624	1.18356	1e-05	0.88699	3.56613	0.72935	1.84038	2.15048	2.59813	Gpr85	Gpr85	Mus musculus G protein-coupled receptor 85 (Gpr85), mRNA.,
NM_021518	90.5433	83.7402	82.3963	89.5891	83.1595	81.649	85.1006	75.921	85.5129	86.9595	Rab2a	Rab2a	Mus musculus RAB2A, member RAS oncogene family (Rab2a), mRNA.
NM_029766	46.5116	40.4002	46.0659	41.3679	45.8785	42.2048	47.1669	34.8537	43.4085	39.7226	Dtl	Dtl	Mus musculus denticleless E3 ubiquitin protein ligase (Dtl), transcript variant 2, mRNA.,Mus musculus denticleless E3 ubiquitin protein ligase (Dtl), transcript variant 1, mRNA.,
NM_053108	7.87307	6.08231	7.29369	5.94611	11.5856	7.408	8.21156	6.59259	6.37724	6.84941	Glrx	Glrx	Mus musculus glutaredoxin (Glrx), mRNA.
NM_029763	12.8076	12.6183	12.634	13.3351	10.4799	11.3737	11.0342	13.4582	9.69266	12.429	Polr3f	Polr3f	Mus musculus polymerase (RNA) III (DNA directed) polypeptide F (Polr3f), mRNA.
NM_029762	16.7778	12.7244	16.7133	13.7853	15.1067	14.0948	15.1708	12.3443	13.6863	12.4319	Hyls1	Hyls1	Mus musculus hydrolethalus syndrome 1 (Hyls1), mRNA.
NM_029760	7.33435	5.72609	7.70803	6.53889	8.82386	6.01857	7.45088	5.28221	7.63392	7.39415	Nubpl	Nubpl	Mus musculus nucleotide binding protein-like (Nubpl), mRNA.,
NM_053102	146.498	156.552	155.462	176.834	145.17	161.427	146.772	154.985	141.594	166.521	Selenof	Sep15	Mus musculus selenoprotein 15 (Sep15), mRNA.
NM_021511	46.8588	40.9687	45.3239	43.261	43.6784	38.6949	46.5156	39.7291	44.5807	34.3215	Rrs1	Rrs1	Mus musculus ribosome biogenesis regulator 1 (Rrs1), mRNA.
NM_021512	19.6883	18.1393	20.1	20.2939	20.9086	20.409	22.5305	20.1291	21.3247	19.6482	Nup160	Nup160	Mus musculus nucleoporin 160 (Nup160), mRNA.,
NM_021513	29.3465	25.3058	32.2226	24.8598	29.3147	26.4123	32.2858	25.7835	33.5041	20.9996	Thap11	Thap11	Mus musculus THAP domain containing 11 (Thap11), mRNA.
NM_021516	38.9915	29.5942	35.6515	30.9096	38.2788	32.1129	37.6464	30.5011	37.4359	31.6444	Mark3	Mark3	Mus musculus MAP/microtubule affinity regulating kinase 3 (Mark3), transcript variant 1, mRNA.,
NM_028492	1.91782	0.29236	0.64281	0.80874	1.14261	0.4669	1.12565	0.99853	0.44461	0.91522	Ccdc103	Ccdc103	Mus musculus coiled-coil domain containing 103 (Ccdc103), mRNA.
NM_028493	15.1332	14.3469	14.9045	13.4634	14.5012	14.9954	14.9895	12.7615	14.9898	14.1634	Rhobtb3	Rhobtb3	Mus musculus Rho-related BTB domain containing 3 (Rhobtb3), mRNA.,
NM_001168260	7.06539	4.30769	5.27875	5.27083	3.88113	3.74713	6.33843	5.55209	8.14589	5.33604	Foxred2	Foxred2	Mus musculus FAD-dependent oxidoreductase domain containing 2 (Foxred2), transcript variant 2, mRNA.
NM_153167	9.85175	11.4147	11.3302	11.1647	10.9709	11.6225	11.0087	12.0539	10.7382	11.781	Dcaf10	Dcaf10	Mus musculus DDB1 and CUL4 associated factor 10 (Dcaf10), mRNA.,
NM_030018	10.4091	9.31714	9.7176	8.74787	8.83698	8.28214	8.57341	9.9284	8.93236	10.6302	Tmem50b	Tmem50b	Mus musculus transmembrane protein 50B (Tmem50b), mRNA.
NM_030016	7.73627	6.7447	8.25918	9.59467	8.8256	8.23911	9.02475	8.81874	8.17424	8.58347	Trmt13	Trmt13	Mus musculus tRNA methyltransferase 13 (Trmt13), mRNA.,
NM_030014	15.1084	13.7508	14.3478	13.2304	12.6177	12.8017	13.4956	14.233	13.0546	13.4565	Hook1	Hook1	Mus musculus hook microtubule tethering protein 1 (Hook1), mRNA.,
NM_145421	30.3288	22.0615	33.7186	21.9347	37.5341	25.4487	33.357	26.598	39.0025	24.8922	Abhd17a	Abhd17a	Mus musculus abhydrolase domain containing 17A (Abhd17a), mRNA.
NM_145420	37.1038	39.0676	34.3951	40.5749	35.4722	37.4692	30.7969	35.8454	31.269	42.5137	Ube2d1	Ube2d1	Mus musculus ubiquitin-conjugating enzyme E2D 1 (Ube2d1), mRNA.
NM_145422	91.639	85.5626	87.1492	78.5084	96.3036	83.1989	91.9401	77.8987	94.8911	76.3516	Rtcb	Rtcb	Mus musculus RNA 2',3'-cyclic phosphate and 5'-OH ligase (Rtcb), mRNA.
NM_145425	5.17292	4.08547	5.00502	3.69357	4.3792	5.72974	4.32982	4.35787	5.28527	4.94308	Wdpcp	Wdpcp	Mus musculus WD repeat containing planar cell polarity effector (Wdpcp), mRNA.,
NM_145427	20.7256	20.3002	18.9501	17.3516	19.6484	16.1585	19.6708	18.8176	21.341	17.9092	Atpaf2	Atpaf2	Mus musculus ATP synthase mitochondrial F1 complex assembly factor 2 (Atpaf2), mRNA.
NM_145426	1.86808	5.81215	11.6007	12.4707	16.2125	7.48542	8.97915	10.7927	4.25439	7.5047	Mfap3	Mfap3	Mus musculus microfibrillar-associated protein 3 (Mfap3), transcript variant 1, mRNA.
NM_145429	18.6797	15.8156	14.7681	13.9912	18.2552	11.0374	15.3116	15.6404	9.64474	6.85008	Arrb2	Arrb2	Mus musculus arrestin, beta 2 (Arrb2), transcript variant 1, mRNA.
NM_145428	11.7645	17.2382	20.8862	17.7807	16.1595	17.8705	9.87432	18.8634	16.6395	15.827	Dhrs7b	Dhrs7b	Mus musculus dehydrogenase/reductase (SDR family) member 7B (Dhrs7b), transcript variant 1, mRNA.
NM_001039153	3.08088	1.22461	3.1783	1.24368	0	1.79117	2.01142	2.42626	2.41275	2.45748	Tctn1	Tctn1	Mus musculus tectonic family member 1 (Tctn1), transcript variant 1, mRNA.
NM_001039155	5.10884	4.67467	5.30629	5.95845	5.97284	7.60388	3.63472	6.42628	4.0462	7.19237	Triobp	Triobp	Mus musculus TRIO and F-actin binding protein (Triobp), transcript variant 4, mRNA.
NM_001039157	1.78837	1.95263	1.47487	0.47961	1.96807	2.17986	1.25098	2.06145	1.35664	3.31952	Ube2j2	Ube2j2	Mus musculus ubiquitin-conjugating enzyme E2J 2 (Ube2j2), transcript variant 3, mRNA.
NM_001039158	8.92662	11.4485	8.44301	9.01104	7.22186	7.38511	10.7952	6.7435	8.12269	8.34632	Ube2j2	Ube2j2	Mus musculus ubiquitin-conjugating enzyme E2J 2 (Ube2j2), transcript variant 3, mRNA.
NM_028148	54.5867	56.6838	48.8542	59.7247	51.3421	51.8036	50.7805	55.4787	49.3162	55.2297	Scaf11	Scaf11	Mus musculus SR-related CTD-associated factor 11 (Scaf11), mRNA.,
NM_001331043	18.5299	22.53	14.177	15.4872	8.75191	19.1313	16.8211	15.1982	17.693	23.9575	Abi1	Abi1	Mus musculus abl-interactor 1 (Abi1), transcript variant 1, mRNA.
NM_028146	3.73463	2.5377	3.43313	3.83647	4.88133	4.77762	4.30506	3.15275	3.83066	3.91866	Dbndd1	Dbndd1	Mus musculus dysbindin (dystrobrevin binding protein 1) domain containing 1 (Dbndd1), transcript variant 1, mRNA.
NM_028140	4.27669	4.99674	4.40471	4.5748	3.08609	4.27428	3.5514	5.11538	3.60691	5.13175	Mfsd8	Mfsd8	Mus musculus major facilitator superfamily domain containing 8 (Mfsd8), mRNA.
NM_028142	3.60511	2.59034	3.21853	2.79529	2.97875	2.90577	3.65	2.90425	4.96842	3.04629	Nsun4	Nsun4	Mus musculus NOL1/NOP2/Sun domain family, member 4 (Nsun4), mRNA.,
NM_001029855	4.97614	2.95897	2.36733	4.49576	3.17012	4.01036	3.71466	2.9953	1.67785	2.74297	Psme2	Psme2	Mus musculus proteasome (prosome, macropain) activator subunit 2 (PA28 beta) (Psme2), transcript variant 1, mRNA.
NM_001114637	4.31092	3.1238	4.98467	4.89596	5.66707	2.20022	5.72921	4.24069	6.20873	3.30172	Jmjd7	Jmjd7	Mus musculus jumonji domain containing 7 (Jmjd7), mRNA.
NM_001029856	11.0512	15.0125	11.9024	13.2449	11.7954	12.5693	11.4325	14.7091	10.403	12.4167	Atad5	Atad5	Mus musculus ATPase family, AAA domain containing 5 (Atad5), mRNA.,
NM_001029850	9.78443	7.69556	8.04615	9.71884	6.1599	8.68055	8.33379	8.12238	8.76089	4.96972	Magi1	Magi1	Mus musculus membrane associated guanylate kinase, WW and PDZ domain containing 1 (Magi1), transcript variant 1, mRNA.,Mus musculus membrane associated guanylate kinase, WW and PDZ domain containing 1 (Magi1), transcript variant 3, mRNA.,
NM_175337	7.2839	6.94517	6.80169	8.43004	6.97791	6.63422	7.46484	8.08504	6.47906	7.34027	Mlh3	Mlh3	Mus musculus mutL homolog 3 (Mlh3), transcript variant 1, mRNA.,Mus musculus mutL homolog 3 (Mlh3), transcript variant 2, mRNA.,
NM_175334	14.195	15.3935	15.4486	15.2783	14.1037	15.6138	15.5163	15.9776	15.9572	16.2532	Maml1	Maml1	Mus musculus mastermind like 1 (Drosophila) (Maml1), mRNA.
NM_008606	12.503	17.0255	16.6327	15.7934	11.7865	20.842	12.3356	16.6447	12.5122	17.8294	Mmp11	Mmp11	Mus musculus matrix metallopeptidase 11 (Mmp11), transcript variant 1, mRNA.
NM_175331	7.42591	7.17311	7.29385	6.23705	6.66608	6.03529	6.15225	6.56778	6.70192	6.49409	Nt5dc3	Nt5dc3	Mus musculus 5'-nucleotidase domain containing 3 (Nt5dc3), mRNA.,
NM_001199122	22.0139	13.1163	14.1319	13.0057	22.3092	11.809	17.204	12.6085	20.4309	12.432	Ghitm	Ghitm	Mus musculus growth hormone inducible transmembrane protein (Ghitm), transcript variant 2, mRNA.
NM_001025296	16.5107	15.5413	14.9119	12.3259	16.9067	13.3948	15.6037	14.2596	19.7978	13.1321	Dffa	Dffa	Mus musculus DNA fragmentation factor, alpha subunit (Dffa), transcript variant 1, mRNA.
NR_038053	0.79903	0.8464	0.93821	1.39699	0.74546	0.87563	0.87953	1.47634	0.85286	1.32294	4930579G18Rik	4930579G18Rik	Mus musculus RIKEN cDNA 4930579G18 gene (4930579G18Rik), long non-coding RNA.
NR_038050	1.0849	1.68634	0.95337	1.04848	0.5925	0.97183	1.05202	0.84317	0.93767	1.4785	D130020L05Rik	D130020L05Rik	Mus musculus RIKEN cDNA D130020L05 gene (D130020L05Rik), transcript variant 3, long non-coding RNA.
NR_038057	3.6848	7.49484	5.0616	5.31067	7.18815	7.33776	6.06784	5.01594	4.16004	9.67079	Lhx1os	Lhx1os	Mus musculus LIM homeobox 1, opposite strand (Lhx1os), long non-coding RNA.
NR_038058	2.23854	1.46998	1.46889	1.51712	1.58387	2.81978	1.60568	1.10783	2.15627	1.21431	C030037D09Rik	C030037D09Rik	Mus musculus RIKEN cDNA C030037D09 gene (C030037D09Rik), long non-coding RNA.
NM_001190357	15.5146	25.2034	19.7419	17.2862	23.9247	22.3245	23.7738	29.365	20.843	19.4207	Naxd	Carkd	Mus musculus carbohydrate kinase domain containing (Carkd), transcript variant 1, mRNA.
NM_001159275	0.87637	0.2698	0.60069	0.55471	0.26888	0.51468	0.44477	0.33878	0.7758	0.3762	Slc25a2	Slc25a2	Mus musculus solute carrier family 25 (mitochondrial carrier, ornithine transporter) member 2 (Slc25a2), mRNA.
NM_033652	0.09705	0.0492	0.03722	0.04935	0.15019	0.09252	0.16725	0.0782	0.24372	0.17916	Lmx1a	Lmx1a	Mus musculus LIM homeobox transcription factor 1 alpha (Lmx1a), mRNA.
NM_021565	29.8008	32.3827	21.9877	25.0603	31.5061	32.8829	28.3335	25.288	29.1429	36.0324	Midn	Midn	Mus musculus midnolin (Midn), transcript variant 2, mRNA.,Mus musculus midnolin (Midn), transcript variant 1, mRNA.,
NM_026712	12.8006	15.0434	12.9783	13.3621	11.6623	13.3189	8.44898	15.8562	16.0023	14.6386	Zfp414	Zfp414	Mus musculus zinc finger protein 414 (Zfp414), transcript variant 2, non-coding RNA.,Mus musculus zinc finger protein 414 (Zfp414), transcript variant 1, mRNA.,
NM_053135	0.11368	0.59003	0.21716	0.36054	0.11817	0.05478	0.19645	0.19437	0.61977	0.26783	Pcdhb10	Pcdhb10	Mus musculus protocadherin beta 10 (Pcdhb10), mRNA.
NR_045187	2.17032	4.33915	4.33081	4.01186	4.17237	3.83259	2.91621	6.72564	4.13705	7.96067	4833417C18Rik	4833417C18Rik	Mus musculus RIKEN cDNA 4833417C18 gene (4833417C18Rik), long non-coding RNA.
NM_026714	9.55749	9.58956	10.6421	8.18739	8.77072	10.711	6.86876	9.57499	7.88847	9.45337	Ccdc163	Ccdc163	Mus musculus coiled-coil domain containing 163 (Ccdc163), mRNA.,
NM_177208	5.67865	6.44169	6.2219	6.68495	5.85598	5.91385	5.4611	6.82734	5.40356	6.47544	Dopey1	Dopey1	Mus musculus dopey family member 1 (Dopey1), mRNA.,
NM_177200	1.22286	1.39779	1.41299	1.81964	1.3214	0.99126	1.36814	1.05686	0.87418	1.01624	Svopl	Svopl	Mus musculus SV2 related protein homolog (rat)-like (Svopl), mRNA.,
NM_177201	2.27911	1.18116	1.5087	0.77795	2.04807	0.53417	2.70726	0.44055	0.94231	0.55084	Phf8	Phf8	Mus musculus PHD finger protein 8 (Phf8), transcript variant 2, mRNA.,
NM_177204	0	0.73618	0	1.336	0.79519	0.50612	0.95983	0	0.87475	0.53062	Strip2	Strip2	Mus musculus striatin interacting protein 2 (Strip2), transcript variant 1, mRNA.
NM_177205	10.8289	11.2842	10.4775	6.95567	15.8541	10.3301	9.61654	10.4695	11.8527	6.5182	9430015G10Rik	9430015G10Rik	Mus musculus RIKEN cDNA 9430015G10 gene (9430015G10Rik), transcript variant 2, mRNA.
NM_023480	3.31066	3.33064	3.10483	4.27974	4.9217	3.17116	1.9942	2.29814	2.98946	3.16633	Fahd1	Fahd1	Mus musculus fumarylacetoacetate hydrolase domain containing 1 (Fahd1), mRNA.
NM_001165982	0.65224	1.72688	1.07159	1.10909	0.80529	1.13613	0.94826	0.70264	1.12036	1.134	Dcaf17	Dcaf17	Mus musculus DDB1 and CUL4 associated factor 17 (Dcaf17), transcript variant 2, mRNA.
NM_001165983	20.176	32.0654	25.8062	25.026	22.2641	36.786	20.4925	33.3295	24.7628	29.9516	Ubap2l	Ubap2l	Mus musculus ubiquitin-associated protein 2-like (Ubap2l), transcript variant 7, mRNA.
NM_001164366	12.4637	10.0531	11.9674	12.0314	12.0541	16.205	13.6211	15.6997	12.6739	11.1981	Atp13a2	Atp13a2	Mus musculus ATPase type 13A2 (Atp13a2), transcript variant 1, mRNA.
NM_001253836	8.41686	2.7699	7.49279	2.94773	6.84902	1.02393	7.64646	2.60407	9.55223	1.36971	Atp2c1	Atp2c1	Mus musculus ATPase, Ca++-sequestering (Atp2c1), transcript variant 1, mRNA.
NM_001164363	8.33317	7.51396	8.21063	3.69149	8.32258	5.85564	9.04342	11.1298	9.59276	7.52968	Nt5c2	Nt5c2	Mus musculus 5'-nucleotidase, cytosolic II (Nt5c2), transcript variant 3, mRNA.,Mus musculus 5'-nucleotidase, cytosolic II (Nt5c2), transcript variant 4, non-coding RNA.,
NM_001164361	9.22291	6.97634	7.91277	4.74315	8.4721	7.71863	9.96505	6.6856	9.07955	7.29731	Plekha8	Plekha8	Mus musculus pleckstrin homology domain containing, family A (phosphoinositide binding specific) member 8 (Plekha8), transcript variant 1, mRNA.
NM_001164360	7.73194	7.35736	5.88568	8.35507	2.64522	5.95049	7.21462	6.00944	1.81883	8.30532	Erlin1	Erlin1	Mus musculus ER lipid raft associated 1 (Erlin1), transcript variant 3, mRNA.
NM_197945	4.79346	3.90366	4.79913	4.30767	5.75743	2.63059	3.7972	2.5729	4.27652	1.44515	Lzts3	Lzts3	Mus musculus leucine zipper, putative tumor suppressor family member 3 (Lzts3), transcript variant 3, mRNA.,
NM_197944	2.01813	1.22802	1.22609	1.42723	1.47473	1.4691	1.72902	1.45647	1.33358	0.57137	Hsh2d	Hsh2d	Mus musculus hematopoietic SH2 domain containing (Hsh2d), mRNA.
NM_001099631	5.38842	5.18903	6.70308	5.36234	7.14773	6.17985	5.2544	4.7658	5.36802	5.14958	Sh2d5	Sh2d5	Mus musculus SH2 domain containing 5 (Sh2d5), mRNA.,
NM_197940	18.0281	18.3635	16.6952	17.9523	16.5428	19.5405	16.2904	19.1467	17.3309	19.7444	Wipf2	Wipf2	Mus musculus WAS/WASL interacting protein family, member 2 (Wipf2), mRNA.
NM_001164369	8.27354	8.44535	8.22316	7.94174	8.69539	6.67566	7.12597	7.78107	6.3725	8.36711	Bcas1	Bcas1	Mus musculus breast carcinoma amplified sequence 1 (Bcas1), transcript variant 2, mRNA.
NM_025443	48.5322	47.5664	39.4526	51.1767	37.6467	43.1288	47.3067	48.5055	41.3752	46.6592	Pno1	Pno1	Mus musculus partner of NOB1 homolog (Pno1), mRNA.
NM_001253783	4.2109	0.90556	1.3173	0.72664	1.79449	1.25267	5.99134	0.74325	1.41826	2.45465	Def8	Def8	Mus musculus differentially expressed in FDCP 8 (Def8), transcript variant 3, mRNA.,
NM_001253781	0.12272	0.29636	0.18576	0.13786	0.54095	0.12102	0.47911	0.32943	0.35132	0.11779	Prlr	Prlr	Mus musculus prolactin receptor (Prlr), transcript variant 1, mRNA.
NM_019830	21.3389	27.6687	21.0035	34.0738	24.8098	25.3952	29.367	16.7489	23.1566	16.0173	Prmt1	Prmt1	Mus musculus protein arginine N-methyltransferase 1 (Prmt1), transcript variant 3, mRNA.
NM_019831	8.70806	9.28046	11.5945	10.6839	11.2573	10.8954	10.2566	10.9793	10.9306	12.2419	Zmym3	Zmym3	Mus musculus zinc finger, MYM-type 3 (Zmym3), transcript variant 1, mRNA.,
NM_019832	38.654	40.7747	33.1305	42.2452	32.9978	39.4898	36.5596	33.7644	31.9781	38.7826	Gkap1	Gkap1	Mus musculus G kinase anchoring protein 1 (Gkap1), mRNA.,
NM_019833	26.5789	23.8023	35.0055	25.5819	30.0069	23.2622	23.5135	22.0678	31.7264	22.2701	Fam69b	Fam69b	Mus musculus family with sequence similarity 69, member B (Fam69b), mRNA.
NM_019834	3.70762	5.60869	3.76672	4.90432	4.38789	2.22624	3.50531	5.7426	4.05513	4.85843	Git2	Git2	Mus musculus G protein-coupled receptor kinase-interactor 2 (Git2), transcript variant 1, mRNA.
NM_019835	52.9663	67.9316	56.4847	58.6724	57.6099	63.4124	49.0755	66.3044	50.9715	59.383	B4galt5	B4galt5	Mus musculus UDP-Gal:betaGlcNAc beta 1,4-galactosyltransferase, polypeptide 5 (B4galt5), mRNA.
NM_019836	36.3386	34.8123	39.2995	38.9299	42.1778	37.2726	38.3165	39.1402	47.1487	42.3544	Noa1	Noa1	Mus musculus nitric oxide associated 1 (Noa1), mRNA.,
NM_019837	71.0102	66.5752	76.0735	63.5057	66.8252	60.9276	73.6464	59.5523	66.6576	54.6636	Nudt3	Nudt3	Mus musculus nudix (nucleotide diphosphate linked moiety X)-type motif 3 (Nudt3), transcript variant 2, mRNA.
NM_022029	4.52541	0.86956	2.51548	2.2732	3.16121	2.09347	2.74458	2.67778	4.80718	1.79912	Nrgn	Nrgn	Mus musculus neurogranin (Nrgn), mRNA.
NM_022028	5.37576	7.46549	6.22204	7.70303	5.08299	7.02531	5.59915	7.34593	5.00198	7.69345	Sav1	Sav1	Mus musculus salvador family WW domain containing 1 (Sav1), mRNA.
NM_017476	44.7805	44.6375	41.9836	47.2979	42.9995	44.1365	46.1027	46.2493	49.6369	43.9489	Akap8l	Akap8l	Mus musculus A kinase (PRKA) anchor protein 8-like (Akap8l), mRNA.,
NM_017477	70.4862	68.0072	70.8314	65.0252	70.2257	70.4327	72.1154	65.8954	74.3603	65.9515	Copg1	Copg1	Mus musculus coatomer protein complex, subunit gamma 1 (Copg1), transcript variant 2, mRNA.
NM_017475	37.2668	33.8247	35.0737	31.6523	32.7625	32.2203	37.5107	35.6069	30.3321	34.573	Rragc	Rragc	Mus musculus Ras-related GTP binding C (Rragc), mRNA.
NM_017472	125.531	137.41	124.855	140.657	139.977	125.752	137.751	123.416	125.323	114.694	Snx3	Snx3	Mus musculus sorting nexin 3 (Snx3), mRNA.
NM_017470	18.6768	15.3956	18.3209	18.164	18.2471	18.1764	19.8028	14.2749	18.8539	15.5739	Dnal4	Dnal4	Mus musculus dynein, axonemal, light chain 4 (Dnal4), mRNA.,
NM_017478	20.57	18.7089	21.4389	20.5774	19.7791	20.9847	20.1731	22.0572	19.4421	20.5438	Copg2	Copg2	Mus musculus coatomer protein complex, subunit gamma 2 (Copg2), mRNA.
NM_017479	16.9545	18.8298	17.6726	20.9745	15.3901	18.3793	16.2095	14.4077	16.1317	20.3847	Kat6b	Kat6b	Mus musculus K(lysine) acetyltransferase 6B (Kat6b), transcript variant 2, mRNA.
NM_133728	23.2341	21.4218	25.5256	23.6598	24.5094	25.2435	23.1333	22.442	26.484	22.1889	Asnsd1	Asnsd1	Mus musculus asparagine synthetase domain containing 1 (Asnsd1), transcript variant 1, mRNA.,
NM_133722	11.8571	12.0662	14.5013	12.3374	12.2681	11.5715	13.275	13.8186	14.4882	12.4311	Abhd17c	Abhd17c	Mus musculus abhydrolase domain containing 17C (Abhd17c), mRNA.
NM_133727	4.81588	4.90728	4.56934	4.36543	5.26533	5.52283	5.50214	3.95952	4.00166	3.92359	Kptn	Kptn	Mus musculus kaptin (Kptn), mRNA.
NM_133726	356.325	358.908	334.939	373.304	339.377	344.613	360.019	361.732	345.565	353.754	St13	St13	Mus musculus suppression of tumorigenicity 13 (St13), mRNA.
NM_133724	17.5418	9.15699	12.9286	9.85666	17.4469	9.91364	14.0055	9.92778	19.3991	8.28305	Bloc1s4	Bloc1s4	Mus musculus biogenesis of lysosomal organelles complex-1, subunit 4, cappuccino (Bloc1s4), mRNA.
NM_023440	3.16387	2.74505	2.16365	3.6333	3.53774	3.93257	3.87077	4.41892	3.88093	4.55449	Tmem86b	Tmem86b	Mus musculus transmembrane protein 86B (Tmem86b), mRNA.
NM_001160330	7.46682	6.42941	7.8372	6.1539	9.06159	5.0345	9.83045	6.47085	9.56345	6.49218	Mocs3	Mocs3	Mus musculus molybdenum cofactor synthesis 3 (Mocs3), mRNA.
NM_001302957	11.0692	9.95521	10.3691	11.9013	9.68684	9.58099	11.2266	10.2632	10.3913	10.2178	Ttll7	Ttll7	Mus musculus tubulin tyrosine ligase-like family, member 7 (Ttll7), transcript variant 2, mRNA.,Mus musculus tubulin tyrosine ligase-like family, member 7 (Ttll7), transcript variant 1, mRNA.,
NM_001302954	21.5625	21.1516	21.1564	5.33628	25.452	31.1764	21.4246	21.1766	16.4508	28.7128	Ubtf	Ubtf	Mus musculus upstream binding transcription factor, RNA polymerase I (Ubtf), transcript variant 3, mRNA.,Mus musculus upstream binding transcription factor, RNA polymerase I (Ubtf), transcript variant 2, mRNA.,
NM_153196	6.42717	4.78789	5.36788	4.12144	6.2761	5.25719	5.95597	2.82878	4.78615	4.79631	Rbks	Rbks	Mus musculus ribokinase (Rbks), mRNA.
NM_153195	7.57981	5.90445	5.95948	7.2544	6.47586	7.52355	6.93955	7.15601	4.18221	8.57094	Fbxo7	Fbxo7	Mus musculus F-box protein 7 (Fbxo7), transcript variant 1, mRNA.,Mus musculus F-box protein 7 (Fbxo7), transcript variant 2, mRNA.,
NM_153198	30.4934	29.0005	28.6573	29.3016	30.0092	26.613	28.9144	27.6771	25.9993	29.6963	Hbp1	Hbp1	Mus musculus high mobility group box transcription factor 1 (Hbp1), transcript variant 1, mRNA.
NM_001291768	9.86246	9.89989	8.30335	11.28	0.00056	15.6335	18.4212	6.22648	9.62229	18.8137	Tfdp1	Tfdp1	Mus musculus transcription factor Dp 1 (Tfdp1), transcript variant 4, mRNA.
NM_001291766	13.182	7.24869	9.25749	12.4	19.1145	6.40717	5.28223	10.2773	6.781	0.00024	Tfdp1	Tfdp1	Mus musculus transcription factor Dp 1 (Tfdp1), transcript variant 4, mRNA.
NM_001310456	1.97468	4.39461	2.64134	5.65534	1.79094	4.06725	2.40302	4.40757	2.26983	4.37224	Cdk16	Cdk16	Mus musculus cyclin-dependent kinase 16 (Cdk16), transcript variant 1, mRNA.
NM_001291765	22.9495	44.3227	40.2131	54.9268	30.3501	58.7378	26.5114	34.6892	28.7298	38.2152	Tfdp1	Tfdp1	Mus musculus transcription factor Dp 1 (Tfdp1), transcript variant 4, mRNA.
NM_001310452	2.21221	0.00248	1.92175	0.63785	3.72151	0	0.62977	0.93096	2.50532	3.62859	Mapk8	Mapk8	Mus musculus mitogen-activated protein kinase 8 (Mapk8), transcript variant 4, mRNA.
NM_001079822	0	0	0	0	0	0	0	0	0	0	Tcf7l1	Tcf7l1	Mus musculus transcription factor 7 like 1 (T cell specific, HMG box) (Tcf7l1), transcript variant 2, mRNA.
NM_011739	140.566	131.624	129.561	142.051	127.433	134.788	136.186	134.876	127.824	141.045	Ywhaq	Ywhaq	Mus musculus tyrosine 3-monooxygenase/tryptophan 5-monooxygenase activation protein, theta polypeptide (Ywhaq), mRNA.,
NM_011738	236.7	219.182	229.115	235.28	225.9	218.417	223.654	213.633	217.913	215.29	Ywhah	Ywhah	Mus musculus tyrosine 3-monooxygenase/tryptophan 5-monooxygenase activation protein, eta polypeptide (Ywhah), mRNA.
NM_011733	103.456	77.0632	93.7477	91.4844	98.8055	90.0967	93.8076	90.0153	97.7085	83.8803	Ybx3	Ybx3	Mus musculus Y box protein 3 (Ybx3), transcript variant 2, mRNA.
NM_011732	247.334	239.107	221.647	249.385	219.717	242.519	229.271	265.63	221.353	260.057	Ybx1	Ybx1	Mus musculus Y box protein 1 (Ybx1), mRNA.
NM_011731	0.47237	0.35876	0.55891	0.39881	0.60088	0.36427	0.43193	0.8556	0.41297	0.13911	Slc6a20b	Slc6a20b	Mus musculus solute carrier family 6 (neurotransmitter transporter), member 20B (Slc6a20b), mRNA.,
NM_011734	1.84369	2.3439	3.12207	3.2288	2.04156	3.69892	2.00381	2.83433	3.40654	3.54456	Siae	Siae	Mus musculus sialic acid acetylesterase (Siae), mRNA.,
NM_001045513	12.3572	13.3458	11.0299	11.6813	11.3461	12.1895	12.5184	13.4672	11.5429	13.2112	Raph1	Raph1	Mus musculus Ras association (RalGDS/AF-6) and pleckstrin homology domains 1 (Raph1), mRNA.
NM_001045516	0.11496	0.35038	0.61245	0.48465	0.11882	0.11042	0.54152	0.09847	0.94734	0.10733	Proca1	Proca1	Mus musculus protein interacting with cyclin A1 (Proca1), mRNA.
NM_001045514	3.62911	3.7596	2.0803	3.9093	4.781	3.60697	5.17955	3.86787	6.68989	3.53325	Akna	Akna	Mus musculus AT-hook transcription factor (Akna), transcript variant 1, mRNA.
NM_001045515	10.953	10.698	14.9867	13.4515	11.7921	9.9341	11.4035	10.6442	8.93181	7.46046	Synj1	Synj1	Mus musculus synaptojanin 1 (Synj1), transcript variant 2, mRNA.,
NM_001252498	0.77345	1.59061	0.85161	1.03956	0.91545	1.10598	1.67521	1.58554	0.98642	1.35793	Rapgef6	Rapgef6	Mus musculus Rap guanine nucleotide exchange factor (GEF) 6 (Rapgef6), transcript variant 3, mRNA.,
NM_001047604	12.0449	12.6054	13.4067	14.5538	12.8036	12.185	11.9331	11.8498	13.8796	10.4922	Ttc21b	Ttc21b	Mus musculus tetratricopeptide repeat domain 21B (Ttc21b), transcript variant 2, mRNA.,
NM_001252494	0.77173	0.11622	1.13074	0.68632	1e-05	1.48302	0.89481	1.87406	0.4655	0.57907	Rapgef6	Rapgef6	Mus musculus Rap guanine nucleotide exchange factor (GEF) 6 (Rapgef6), transcript variant 3, mRNA.,
NM_001290419	3.9169	4.57516	4.97911	2.36233	5.93813	4.42357	3.18681	3.37016	2.27341	3.22767	Snapc4	Snapc4	Mus musculus small nuclear RNA activating complex, polypeptide 4 (Snapc4), transcript variant 1, mRNA.
NM_001290415	0.49132	0.08513	0.19061	0.17256	0.08747	0.2418	0.11475	0.20943	0.2066	0.0784	Fgf13	Fgf13	Mus musculus fibroblast growth factor 13 (Fgf13), transcript variant 3, mRNA.
NM_001290413	7.03217	6.16734	2.69915	1.91177	1.00573	8.72618	5.79622	5.18889	2.88152	4.77171	Traf2	Traf2	Mus musculus TNF receptor-associated factor 2 (Traf2), transcript variant 1, mRNA.
NM_001290411	3.19895	8.94955	4.7423	4.09723	8.12345	6.35936	10.2719	5.90681	8.36801	9.66557	Rdh13	Rdh13	Mus musculus retinol dehydrogenase 13 (all-trans and 9-cis) (Rdh13), transcript variant 2, mRNA.
NM_001170433	33.5924	34.421	39.7111	36.0772	41.3084	31.5987	42.7268	31.1971	42.6812	29.9211	Ppfibp1	Ppfibp1	Mus musculus PTPRF interacting protein, binding protein 1 (liprin beta 1) (Ppfibp1), transcript variant 1, mRNA.,
NM_001077688	0.8609	1.26854	0.80987	0.71119	1.59706	1.08018	0.37424	0.74321	1.01246	1.59552	Lrba	Lrba	Mus musculus LPS-responsive beige-like anchor (Lrba), transcript variant 1, mRNA.
NM_001077687	1.05532	0.13482	0.69761	0.59322	1.05314	1.0827	0.48308	0.54716	0.39319	0.64041	Lrba	Lrba	Mus musculus LPS-responsive beige-like anchor (Lrba), transcript variant 1, mRNA.
NM_001077684	3.31873	3.68471	1.70625	3.59691	2.53874	2.90666	2.38764	2.62596	1.63454	2.77707	Ccdc173	Ccdc173	Mus musculus coiled-coil domain containing 173 (Ccdc173), mRNA.,
NM_001282443	0.23261	0.39393	0.25278	0.30129	0.4374	0.18631	0.73858	0.32337	0.2897	0.26938	Mroh6	Mroh6	Mus musculus maestro heat-like repeat family member 6 (Mroh6), mRNA.
NM_007837	116.971	109.814	117.232	118.835	127.527	108.395	112.77	133.814	123.354	115.828	Ddit3	Ddit3	Mus musculus DNA-damage inducible transcript 3 (Ddit3), transcript variant 2, mRNA.
NM_007836	19.1146	9.0665	16.1606	15.6336	17.6612	11.9111	17.8709	14.6788	18.897	12.7917	Gadd45a	Gadd45a	Mus musculus growth arrest and DNA-damage-inducible 45 alpha (Gadd45a), mRNA.
NM_007835	2.86463	0.49917	2.4184	1.17418	2.54317	0.54349	3.75873	1.86171	3.10786	2.74763	Dctn1	Dctn1	Mus musculus dynactin 1 (Dctn1), transcript variant 3, mRNA.
NM_007832	30.2267	23.3766	26.4128	25.9686	25.9	26.381	27.4964	25.8197	24.7663	25.6279	Dck	Dck	Mus musculus deoxycytidine kinase (Dck), mRNA.
NM_007831	0.07594	0.06351	0.09312	0.07756	0.03285	0.07273	0.05448	0.0748	0.08009	0.05582	Dcc	Dcc	Mus musculus deleted in colorectal carcinoma (Dcc), mRNA.,
NM_007830	196.092	186.081	190.839	187.435	210.882	178.622	219.444	186.783	180.634	199.364	Dbi	Dbi	Mus musculus diazepam binding inhibitor (Dbi), transcript variant 2, mRNA.
NM_001163734	3.40175	7.02811	6.26805	8.00945	5.59088	7.08303	3.43734	8.0111	6.43754	5.52078	Rrp1b	Rrp1b	Mus musculus ribosomal RNA processing 1 homolog B (S. cerevisiae) (Rrp1b), transcript variant 1, mRNA.
NM_007839	97.3438	95.2921	91.6546	99.2154	90.9191	94.573	95.8508	93.2471	93.0697	95.6279	Dhx15	Dhx15	Mus musculus DEAH (Asp-Glu-Ala-His) box polypeptide 15 (Dhx15), transcript variant 1, mRNA.
NM_007838	145.269	203.418	171.936	199.451	171.946	211.989	157.058	205.863	160.691	200.692	Ddost	Ddost	Mus musculus dolichyl-di-phosphooligosaccharide-protein glycotransferase (Ddost), mRNA.
NR_144496	1.09408	1.6637	1.37355	0.45467	1.15864	0.74833	0.98217	1.25824	3.31214	1.27063	Pou5f1-rs8	n/a	n/a
NR_144495	3.8954	5.07447	4.76851	3.66959	5.66235	3.04543	7.10718	3.18682	3.35561	5.21259	Gm15506	n/a	n/a
NR_144498	1.01435	0.62641	0.57893	0.63919	0.31168	0.59535	0.10473	0.39139	0.18667	0.28893	LOC108167416	n/a	n/a
NM_013830	36.8651	40.7017	38.4259	46.7719	34.7999	42.5319	36.0596	45.1594	29.0112	42.2582	Prpf4b	Prpf4b	Mus musculus pre-mRNA processing factor 4B (Prpf4b), mRNA.,
NM_016843	128.327	130.631	116.184	126.931	121.818	124.656	120.779	114.929	112.398	121.068	Atxn10	Atxn10	Mus musculus ataxin 10 (Atxn10), mRNA.
NM_016844	3521.5	3062.56	3677.88	3033.12	3291.7	3314	3151.2	3297.59	3363.99	3107.52	Rps28	Rps28	Mus musculus ribosomal protein S28 (Rps28), mRNA.,
NM_001005475	4.82256	2.8548	2.94057	4.0295	2.85382	4.37187	3.13884	3.39057	2.99066	3.70202	Iqsec2	Iqsec2	Mus musculus IQ motif and Sec7 domain 2 (Iqsec2), transcript variant 1, mRNA.,
NM_010124	51.7711	55.186	54.6923	49.692	47.9025	56.6636	48.0025	54.1679	56.7526	53.1218	Eif4ebp2	Eif4ebp2	Mus musculus eukaryotic translation initiation factor 4E binding protein 2 (Eif4ebp2), mRNA.
NM_010127	1.60029	3.31593	2.37012	1.25587	2.17317	1.81981	2.25907	1.38218	1.25343	2.39569	Pou6f1	Pou6f1	Mus musculus POU domain, class 6, transcription factor 1 (Pou6f1), transcript variant 2, mRNA.,Mus musculus POU domain, class 6, transcription factor 1 (Pou6f1), transcript variant 1, mRNA.,Mus musculus POU domain, class 6, transcription factor 1 (Pou6f1), transcript variant 2, mRNA.,
NM_010121	13.684	20.0702	15.9741	18.5932	13.8039	18.1828	14.7663	18.5627	15.6892	16.828	Eif2ak3	Eif2ak3	Mus musculus eukaryotic translation initiation factor 2 alpha kinase 3 (Eif2ak3), transcript variant 1, mRNA.,
NM_010120	53.7132	52.7822	48.5844	54.8733	44.1087	49.7748	53.4582	52.1146	48.4883	53.3722	Eif1a	Eif1a	Mus musculus eukaryotic translation initiation factor 1A (Eif1a), mRNA.,
NM_010123	208.392	235.679	205.054	225.046	217.005	209.281	224.63	216.895	192.509	209.25	Eif3a	Eif3a	Mus musculus eukaryotic translation initiation factor 3, subunit A (Eif3a), mRNA.
NM_010122	24.2116	21.6181	23.7141	28.3076	19.3843	21.4939	25.8454	18.0874	22.5321	19.2855	Eif2b4	Eif2b4	Mus musculus eukaryotic translation initiation factor 2B, subunit 4 delta (Eif2b4), transcript variant 1, mRNA.
NM_176922	0.13692	0.17551	0.12755	0.03232	0.16562	0.13664	0.02228	0.11866	0.08246	0.1091	Itga11	Itga11	Mus musculus integrin alpha 11 (Itga11), mRNA.
NM_176920	0.14653	0.19562	0.09667	0.17653	0.28293	0.18633	0.18951	0.22879	0.08092	0.29691	Lrtm1	Lrtm1	Mus musculus leucine-rich repeats and transmembrane domains 1 (Lrtm1), mRNA.
NM_176921	20.554	18.3123	20.5533	16.1915	20.4484	17.5302	19.4566	17.326	20.337	18.0366	6030419C18Rik	6030419C18Rik	Mus musculus RIKEN cDNA 6030419C18 gene (6030419C18Rik), mRNA.,
NM_010129	28.0647	38.0571	30.9253	34.8607	46.2643	49.4012	29.9403	38.5785	36.5641	43.9944	Emp3	Emp3	Mus musculus epithelial membrane protein 3 (Emp3), transcript variant 1, mRNA.
NM_010128	54.4196	63.7666	61.1022	72.2551	51.7936	75.5306	51.6875	77.563	54.5829	82.44	Emp1	Emp1	Mus musculus epithelial membrane protein 1 (Emp1), transcript variant 2, mRNA.
NM_176925	1.28122	0.56499	0.52353	0.56417	1.02667	0.97674	0.6516	0.95453	1.01128	0.64938	A430057M04Rik	n/a	n/a
NM_019449	12.5622	17.5449	16.0587	15.3073	15.1434	19.1087	14.5031	17.5545	16.8285	19.0795	Unc93b1	Unc93b1	Mus musculus unc-93 homolog B1 (C. elegans) (Unc93b1), transcript variant 1, mRNA.,
NM_001099296	3.01853	3.98581	4.30205	3.63151	4.78111	3.93067	5.68297	4.01422	5.07711	4.11314	Grrp1	Grrp1	Mus musculus glycine/arginine rich protein 1 (Grrp1), mRNA.,
NM_019440	4.02391	4.68454	3.45573	3.54992	3.11785	2.77736	3.70525	3.24984	3.88905	2.22875	Irgm2	Irgm2	Mus musculus immunity-related GTPase family M member 2 (Irgm2), mRNA.,
NM_019443	99.5118	59.4096	101.588	84.8375	83.5077	89.7048	83.6784	80.1733	88.3607	83.9624	Ndufa1	Ndufa1	Mus musculus NADH dehydrogenase (ubiquinone) 1 alpha subcomplex, 1 (Ndufa1), mRNA.
NM_019442	22.1633	18.5699	18.9715	18.1539	25.3997	16.5169	21.1254	22.4841	28.796	22.2417	Stk19	Stk19	Mus musculus serine/threonine kinase 19 (Stk19), mRNA.
NM_001290536	3.98582	6.69043	2.6968	6.99976	7.64441	8.28066	6.28193	10.2567	4.83035	9.8609	Otud5	Otud5	Mus musculus OTU domain containing 5 (Otud5), transcript variant 1, mRNA.
NM_001290530	232.609	172.393	236.392	194.455	167.172	208.548	198.799	262.748	252.626	247.396	Hist1h2be	Hist1h2be	Mus musculus histone cluster 1, H2be (Hist1h2be), transcript variant 2, mRNA.
NM_145432	11.9098	10.8659	11.3844	13.1069	11.582	12.2206	11.9145	12.5463	13.3942	11.6004	Heatr6	Heatr6	Mus musculus HEAT repeat containing 6 (Heatr6), mRNA.,
NM_145430	8.23157	10.0461	7.72142	7.43211	4.36555	6.03151	4.96129	9.81771	2.47631	6.5797	Fam222b	Fam222b	Mus musculus family with sequence similarity 222, member B (Fam222b), mRNA.,
NM_001320720	6.03666	5.35462	2.91028	5.45213	4.75215	4.78193	5.1163	3.85724	6.42678	4.15285	Setdb2	Setdb2,Setdb2-phf11c	Mus musculus SET domain, bifurcated 2 (Setdb2), transcript variant 1, mRNA.,Mus musculus SET domain, bifurcated 2 (Setdb2), mRNA.,Mus musculus Setdb2-Phf11c readthrough (Setdb2-phf11c), mRNA.,
NM_145431	23.5786	16.027	22.0622	21.3474	21.5223	20.9795	22.0039	22.9774	23.0463	17.0867	Nle1	Nle1	Mus musculus notchless homolog 1 (Drosophila) (Nle1), mRNA.
NM_001320725	0.72381	0.99136	1.66084	1.30675	1.01328	1.03071	0.38145	0.70118	0.2813	0.54103	Setdb2-phf11c	Setdb2-phf11c	Mus musculus Setdb2-Phf11c readthrough (Setdb2-phf11c), mRNA.
NM_026257	6.4212	7.90735	7.89327	5.64821	7.04408	7.0272	5.99368	8.06231	8.7191	6.43287	Ubxn11	Ubxn11	Mus musculus UBX domain protein 11 (Ubxn11), transcript variant 1, mRNA.
NM_026254	20.3144	18.3393	19.0381	19.5414	17.9541	19.4822	17.7323	19.0257	17.1335	19.9778	Tbc1d23	Tbc1d23	Mus musculus TBC1 domain family, member 23 (Tbc1d23), mRNA.
NM_026255	6.56139	4.73525	5.50078	5.47836	6.91251	4.14258	5.35049	5.60309	5.88621	4.42205	Slc25a26	Slc25a26	Mus musculus solute carrier family 25 (mitochondrial carrier, phosphate carrier), member 26 (Slc25a26), mRNA.
NM_026252	12.8293	12.1503	9.73861	2.99447	12.6687	18.6541	7.36862	8.09322	15.8724	5.14147	Cpeb4	Cpeb4	Mus musculus cytoplasmic polyadenylation element binding protein 4 (Cpeb4), transcript variant 1, mRNA.
NM_026250	3.62017	2.43784	2.59578	3.25593	3.0161	1.63938	3.01128	2.90961	1.80949	2.85783	Gin1	Gin1	Mus musculus gypsy retrotransposon integrase 1 (Gin1), transcript variant 2, mRNA.
NM_001146048	6.67796	5.59354	6.13341	3.41826	6.76162	5.43831	7.61705	6.12165	6.86327	2.75061	Lrrc1	Lrrc1	Mus musculus leucine rich repeat containing 1 (Lrrc1), transcript variant 1, mRNA.
NM_145434	18.263	17.4747	15.902	14.8698	15.7939	16.8988	17.3173	17.1009	12.5498	14.7575	Nr1d1	Nr1d1	Mus musculus nuclear receptor subfamily 1, group D, member 1 (Nr1d1), mRNA.
NM_001146043	0.49421	0.63881	1.66829	1.25329	1.25213	1.19671	1.0345	1.00978	1.54029	1.38769	Gfm2	Gfm2	Mus musculus G elongation factor, mitochondrial 2 (Gfm2), transcript variant 4, mRNA.,
NM_011097	5.33001	3.20613	6.36852	4.53642	7.83986	5.31197	5.75975	3.85159	7.19873	4.24465	Pitx1	Pitx1	Mus musculus paired-like homeodomain transcription factor 1 (Pitx1), mRNA.
NM_001080935	3.75405	2.91443	3.55904	4.02484	3.60883	3.23754	2.41848	3.68421	2.981	3.56844	B230217C12Rik	B230217C12Rik	Mus musculus RIKEN cDNA B230217C12 gene (B230217C12Rik), mRNA.
NM_001080932	64.0093	61.4131	63.9887	64.1316	58.885	64.0492	58.9551	63.5953	63.861	63.6584	Foxk2	Foxk2	Mus musculus forkhead box K2 (Foxk2), mRNA.,
NM_001080931	24.3497	26.6406	26.3441	27.088	23.0535	26.8981	24.6934	28.6371	24.8112	28.3632	Med13	Med13	Mus musculus mediator complex subunit 13 (Med13), mRNA.
NM_001080930	20.9765	22.2124	22.1176	19.9893	20.2	22.965	19.1399	21.3209	22.2079	21.4665	Atxn1l	Atxn1l	Mus musculus ataxin 1-like (Atxn1l), mRNA.,
NM_001289652	14.831	12.0402	13.3618	12.9681	13.2719	14.5345	13.4163	12.3053	15.1356	11.1655	Gid8	Gid8	Mus musculus GID complex subunit 8 (Gid8), transcript variant 1, mRNA.
NM_001289651	1.52507	2.64754	2.34615	0.80824	1.67856	0.44441	1.48194	2.47756	1.44927	1.00644	Gid8	Gid8	Mus musculus GID complex subunit 8 (Gid8), transcript variant 1, mRNA.
NM_009691	25.7189	50.3629	51.6108	47.7406	47.9448	46.8854	30.1985	47.5955	26.301	48.2177	Aplp2	Aplp2	Mus musculus amyloid beta (A4) precursor-like protein 2 (Aplp2), transcript variant 3, mRNA.,
NM_001289658	3.52566	5.48644	3.13148	3.95126	3.36425	3.32659	3.95589	4.84726	3.48161	2.95427	Agbl3	Agbl3	Mus musculus ATP/GTP binding protein-like 3 (Agbl3), transcript variant 1, mRNA.
NM_001001880	1.64532	4.10614	2.16521	1.4782	4.22531	1.39422	3.78143	1.87083	2.72603	2.62784	Mpzl1	Mpzl1	Mus musculus myelin protein zero-like 1 (Mpzl1), transcript variant 1, mRNA.
NM_001001882	7.38295	6.96999	6.87517	10.5904	8.65676	4.45144	9.31268	3.12308	6.86527	5.89765	Rtel1	Rtel1	Mus musculus regulator of telomere elongation helicase 1 (Rtel1), transcript variant 2, mRNA.
NM_001001884	16.1572	18.3157	16.9744	16.0801	18.2994	16.2113	16.6932	16.8296	16.3097	16.8042	Nckap5l	Nckap5l	Mus musculus NCK-associated protein 5-like (Nckap5l), mRNA.
NM_001001885	2.5214	2.37717	2.33262	1.89381	2.3706	2.40256	2.36723	2.65964	2.35946	2.26648	Tmem151a	Tmem151a	Mus musculus transmembrane protein 151A (Tmem151a), mRNA.
NM_001003950	18.5291	17.8082	17.0016	16.681	17.7596	17.667	20.4395	15.13	19.7229	17.1729	Rab3ip	Rab3ip	Mus musculus RAB3A interacting protein (Rab3ip), mRNA.,
NM_001003953	13.1689	13.0912	12.034	12.6487	13.8239	11.5831	13.6317	11.4768	13.3249	8.70278	Kdm2b	Kdm2b	Mus musculus lysine (K)-specific demethylase 2B (Kdm2b), transcript variant 1, mRNA.,
NM_001003955	0.99188	1.0246	2.13772	0.95078	1.16054	1.20402	0.94644	1.22484	0.65259	1.62204	Rab11fip5	Rab11fip5	Mus musculus RAB11 family interacting protein 5 (class I) (Rab11fip5), transcript variant 2, mRNA.
NM_007589	321.376	292.629	303.181	337.327	304.194	319.266	304.486	322.312	276.639	300.497	Calm2	Calm2	Mus musculus calmodulin 2 (Calm2), mRNA.
NM_007585	106.782	105.45	113.13	110.231	114.793	110.86	103.69	101.787	117.723	118.397	Anxa2	Anxa2	Mus musculus annexin A2 (Anxa2), mRNA.,
NM_007584	4.39279	11.0664	3.92855	4.58312	5.61821	8.93206	2.85073	7.27082	3.76842	8.92012	Ddr1	Ddr1	Mus musculus discoidin domain receptor family, member 1 (Ddr1), transcript variant 4, mRNA.
NM_007581	17.0916	13.0636	15.088	12.314	17.7892	14.1074	16.9387	17.5197	16.7754	15.7963	Cacnb3	Cacnb3	Mus musculus calcium channel, voltage-dependent, beta 3 subunit (Cacnb3), transcript variant 2, mRNA.
NM_026878	2.9374	1.73339	3.16123	2.10376	1.81765	1.38027	1.88416	1.48483	2.5083	2.08914	Rasl11b	Rasl11b	Mus musculus RAS-like, family 11, member B (Rasl11b), mRNA.
NM_026879	7.52451	9.72733	8.49386	10.2209	9.28674	8.4342	9.5255	9.66339	7.04025	7.18961	Chmp2b	Chmp2b	Mus musculus charged multivesicular body protein 2B (Chmp2b), mRNA.
NM_026872	54.1999	55.07	54.8257	55.9458	52.5024	61.5224	50.8859	56.2527	50.3827	56.8394	Ubap2	Ubap2	Mus musculus ubiquitin-associated protein 2 (Ubap2), mRNA.
NM_026873	33.1683	38.0623	34.5648	39.8032	33.9448	36.3341	34.56	40.0061	34.2527	40.0865	Ptcd2	Ptcd2	Mus musculus pentatricopeptide repeat domain 2 (Ptcd2), mRNA.
NM_026871	9.32547	10.3444	9.89717	4.84031	11.2914	6.86279	8.18961	4.92884	11.2651	5.79346	Hint2	Hint2	Mus musculus histidine triad nucleotide binding protein 2 (Hint2), mRNA.
NM_026876	21.9233	20.7535	19.4722	21.3385	20.1801	22.63	19.6377	20.7457	17.5495	21.7421	Trmt1l	Trmt1l	Mus musculus tRNA methyltransferase 1 like (Trmt1l), mRNA.,
NM_026877	38.4613	35.6784	39.0315	37.0847	40.4614	34.1227	36.6588	37.9918	40.8763	38.6017	Aspscr1	Aspscr1	Mus musculus alveolar soft part sarcoma chromosome region, candidate 1 (human) (Aspscr1), transcript variant 1, mRNA.
NM_026875	1.71925	3.74006	4.44483	4.9461	4.29667	4.54015	4.12727	6.23998	3.27652	6.01954	Ypel3	Ypel3	Mus musculus yippee-like 3 (Drosophila) (Ypel3), mRNA.
NM_009524	2.16514	2.72717	2.36872	3.04467	2.91898	3.24311	1.86752	2.67393	3.52023	4.28809	Wnt5a	Wnt5a	Mus musculus wingless-type MMTV integration site family, member 5A (Wnt5a), transcript variant 1, mRNA.
NM_009523	0.7451	2.53279	1.3797	2.87907	1.25006	2.64806	1.25542	3.53925	1.81758	2.31723	Wnt4	Wnt4	Mus musculus wingless-type MMTV integration site family, member 4 (Wnt4), mRNA.
NM_009521	6.82454	6.7798	6.99738	5.86912	6.58999	5.41006	7.79285	5.50337	7.73111	7.01857	Wnt3	Wnt3	Mus musculus wingless-type MMTV integration site family, member 3 (Wnt3), mRNA.
NM_007477	0.55286	3.63118	1.30508	0.64675	2.39198	1.88646	3.61622	2.70579	1.21897	1.191	Arf2	Arf2	Mus musculus ADP-ribosylation factor 2 (Arf2), transcript variant 1, mRNA.
NM_007476	394.518	329.398	390.917	328.865	367.683	337.293	385.482	326.239	388.182	334.793	Arf1	Arf1	Mus musculus ADP-ribosylation factor 1 (Arf1), transcript variant 2, mRNA.,
NM_007475	2077.74	1945.18	2150.26	1918.52	2106.29	1963.04	1968.54	1897.51	2054.9	1923.61	Rplp0	Rplp0	Mus musculus ribosomal protein, large, P0 (Rplp0), mRNA.
NM_007473	3.11422	2.53384	3.25392	2.67428	2.20358	3.28251	2.60149	3.67031	2.70848	3.23455	Aqp7	Aqp7	Mus musculus aquaporin 7 (Aqp7), mRNA.,
NM_007472	0.62122	0.30475	0.49271	0.62958	0.30138	0.52541	0.5579	0.14918	0.49377	0.5067	Aqp1	Aqp1	Mus musculus aquaporin 1 (Aqp1), mRNA.
NM_007471	34.2763	36.044	34.901	36.0039	34.3746	46.7321	31.0166	39.8759	22.2267	46.4532	App	App	Mus musculus amyloid beta (A4) precursor protein (App), transcript variant 1, mRNA.
NR_028146	4.51032	4.62111	5.72386	7.87348	2.2873	5.07288	6.03163	3.31303	3.61002	2.68142	Stoml1	Stoml1	Mus musculus stomatin-like 1 (Stoml1), transcript variant 1, mRNA.,
NR_110469	4.44106	2.8693	4.7582	5.80084	4.35709	4.1573	4.90602	4.15504	2.89365	3.39643	Lncpint	Lncpint	Mus musculus long non-protein coding RNA, Trp53 induced transcript (Lncpint), transcript variant C, long non-coding RNA.
NM_001111028	7.84641	7.48794	6.13612	8.53789	8.16467	8.50356	7.15239	7.19852	6.36494	9.21316	Kctd9	Kctd9	Mus musculus potassium channel tetramerisation domain containing 9 (Kctd9), transcript variant 1, mRNA.
NM_027391	0.94188	1.40196	0.59236	1.32683	1.23888	1.11806	0.67041	0.98798	0.26682	1.08902	Iyd	Iyd	Mus musculus iodotyrosine deiodinase (Iyd), mRNA.
NM_027394	2.48509	3.37133	3.77164	2.25221	1.93715	3.21696	2.42903	2.47283	3.63427	2.04492	Ube2cbp	Ube2cbp	Mus musculus ubiquitin-conjugating enzyme E2C binding protein (Ube2cbp), mRNA.
NM_001204281	5.36372	3.83872	2.36416	5.3436	3.37713	4.93045	1.71172	1.56117	3.13106	4.22944	Hdac7	Hdac7	Mus musculus histone deacetylase 7 (Hdac7), transcript variant 5, mRNA.
NM_027397	5.79343	3.12087	5.17844	3.73719	4.9994	3.63451	4.36675	4.33069	4.49684	3.33918	Isl2	Isl2	Mus musculus insulin related protein 2 (islet 2) (Isl2), mRNA.
NM_027399	2.0106	1.55596	2.80227	1.44836	1.03803	2.98619	2.47333	2.44494	2.45178	2.52579	Steap1	Steap1	Mus musculus six transmembrane epithelial antigen of the prostate 1 (Steap1), mRNA.
NM_001111029	2.9431	4.10779	3.63115	3.37402	2.88349	2.81692	3.63354	3.16902	2.31993	4.69097	Zfp661	Zfp661	Mus musculus zinc finger protein 661 (Zfp661), transcript variant 1, mRNA.
NM_001004468	2.05132	1.96187	1.46878	2.03419	2.1467	2.12763	2.02678	1.96376	2.10234	1.48551	Tacc2	Tacc2	Mus musculus transforming, acidic coiled-coil containing protein 2 (Tacc2), transcript variant 1, mRNA.
NM_027644	6.24069	4.19624	7.08311	6.67779	5.71347	7.31964	6.19849	6.63833	6.41171	6.28277	Prss41	Prss41	Mus musculus protease, serine 41 (Prss41), mRNA.,
NM_027642	11.7884	11.2951	10.7261	11.8631	10.8699	12.1646	10.2477	11.3334	10.5215	10.1388	Phf6	Phf6	Mus musculus PHD finger protein 6 (Phf6), transcript variant 1, mRNA.,
NM_027643	15.5	15.0628	14.5021	14.0896	17.7991	16.2426	17.0713	14.7211	16.4268	13.2793	Naa40	Naa40	Mus musculus N(alpha)-acetyltransferase 40, NatD catalytic subunit (Naa40), mRNA.
NM_027641	1.91997	1.94194	2.48488	1.85433	1.60872	1.55941	2.7231	2.40982	2.34463	1.59786	Spef1	Spef1	Mus musculus sperm flagellar 1 (Spef1), mRNA.
NM_001301841	2.53364	0.8405	1.81749	1.72354	1.56938	1.20843	1.61853	1.5849	3.11763	2.30276	Azin2	Azin2	Mus musculus antizyme inhibitor 2 (Azin2), transcript variant 1, mRNA.,
NM_001301840	27.7276	34.9287	24.9383	27.5297	22.8722	30.9595	30.8832	35.6788	29.2526	26.1533	Slc7a3	Slc7a3	Mus musculus solute carrier family 7 (cationic amino acid transporter, y+ system), member 3 (Slc7a3), transcript variant 1, mRNA.,
NM_027649	6.07377	4.0459	4.962	5.91954	4.01467	3.99774	5.63857	4.88294	5.05856	6.37489	Spats1	Spats1	Mus musculus spermatogenesis associated, serine-rich 1 (Spats1), mRNA.,
NM_021495	4.86786	5.12806	4.71556	5.98338	3.53518	5.29793	4.62858	5.43601	4.97703	6.5758	Nectin3	Pvrl3	Mus musculus poliovirus receptor-related 3 (Pvrl3), transcript variant beta, mRNA.
NM_021494	38.8749	35.4908	39.7061	35.509	27.5007	37.2859	40.1107	36.5009	36.6629	36.8353	Dennd5a	Dennd5a	Mus musculus DENN/MADD domain containing 5A (Dennd5a), transcript variant 1, mRNA.
NM_001130485	909.77	1050.77	1014.77	1055.93	837.631	1053.07	849.05	992.158	809.787	1158.88	Rpl35a	Rpl35a	Mus musculus ribosomal protein L35A (Rpl35a), transcript variant 1, mRNA.
NM_021491	72.5113	85.4218	80.2892	87.6941	77.6947	92.1045	72.9186	86.4236	76.3895	86.0743	Smpd3	Smpd3	Mus musculus sphingomyelin phosphodiesterase 3, neutral (Smpd3), mRNA.,
NM_021493	19.4804	19.4961	20.3025	18.8	21.3099	20.8811	18.634	20.3991	20.8708	18.5538	Arhgap23	Arhgap23	Mus musculus Rho GTPase activating protein 23 (Arhgap23), mRNA.
NM_021492	32.5462	39.8512	34.1848	33.4216	36.3875	37.7398	37.4594	37.1984	34.895	34.6306	Ap3b2	Ap3b2	Mus musculus adaptor-related protein complex 3, beta 2 subunit (Ap3b2), mRNA.,
NM_021499	19.0915	17.7188	20.4728	11.6362	19.3172	19.8631	22.2609	16.2649	23.5278	15.3087	Wdr8	Wdr8	Mus musculus WD repeat domain 8 (Wdr8), mRNA.,
NM_021498	55.6693	52.3481	53.8725	69.1898	54.3929	51.7802	60.503	48.9089	56.8535	47.3776	Pole3	Pole3	Mus musculus polymerase (DNA directed), epsilon 3 (p17 subunit) (Pole3), mRNA.
NM_001198573	6.54372	7.06029	6.03846	7.53353	7.38274	6.13843	6.18272	6.02639	7.1782	7.099	Usp40	Usp40	Mus musculus ubiquitin specific peptidase 40 (Usp40), transcript variant 1, mRNA.,
NM_001163009	6.88168	3.87012	6.10774	2.8553	2.32203	6.61846	6.41526	5.87134	4.8248	2.55744	Tnik	Tnik	Mus musculus TRAF2 and NCK interacting kinase (Tnik), transcript variant 4, mRNA.
NM_001163008	17.7507	14.8586	14.0668	16.6958	16.1595	16.2396	16.4681	16.6347	18.9287	16.9396	Tnik	Tnik	Mus musculus TRAF2 and NCK interacting kinase (Tnik), transcript variant 4, mRNA.
NM_026119	27.5245	22.9313	27.1196	25.6698	24.4009	24.0901	31.479	20.1932	28.9747	22.8974	Med4	Med4	Mus musculus mediator complex subunit 4 (Med4), mRNA.
NM_029132	6.23526	1.87854	4.15274	6.6337	4.14832	9.07067	8.31776	8.04369	3.83658	8.44599	Cep57l1	Cep57l1	Mus musculus centrosomal protein 57-like 1 (Cep57l1), transcript variant 2, mRNA.
NM_029131	1.33408	1.30361	1.67544	1.55723	1.152	2.64568	2.84245	1.50329	2.26046	2.71232	4930503E14Rik	4930503E14Rik	Mus musculus RIKEN cDNA 4930503E14 gene (4930503E14Rik), mRNA.
NM_026111	5.54433	4.12725	4.11657	4.89482	5.07708	4.43196	4.941	5.38801	3.85867	5.43332	Qpctl	Qpctl	Mus musculus glutaminyl-peptide cyclotransferase-like (Qpctl), mRNA.
NM_026110	34.5629	33.4603	31.6587	29.0096	31.4939	31.1677	30.2544	35.2503	30.5995	36.3714	Paxbp1	Paxbp1	Mus musculus PAX3 and PAX7 binding protein 1 (Paxbp1), mRNA.
NM_026113	42.3571	40.0001	31.1599	38.1518	32.8697	36.7242	30.6396	38.4985	32.1653	37.2776	Gtf3c6	Gtf3c6	Mus musculus general transcription factor IIIC, polypeptide 6, alpha (Gtf3c6), mRNA.,
NM_026112	4.95287	6.38306	8.21508	9.46254	5.53789	7.74303	7.44648	4.96267	7.44376	5.42697	Zfp606	Zfp606	Mus musculus zinc finger protein 606 (Zfp606), transcript variant 1, mRNA.
NM_026115	88.2546	78.2821	71.3391	75.9283	71.9935	71.6348	88.8748	73.1278	79.2442	74.7825	Hat1	Hat1	Mus musculus histone aminotransferase 1 (Hat1), mRNA.,
NM_026114	45.5569	51.1397	43.546	52.4761	43.1676	50.6926	46.9951	48.3739	41.7236	52.2052	Eif2s1	Eif2s1	Mus musculus eukaryotic translation initiation factor 2, subunit 1 alpha (Eif2s1), mRNA.
NM_173413	7.01172	4.97996	5.58538	7.13827	5.64653	6.46924	6.20142	5.63535	5.47846	6.61741	Rab8b	Rab8b	Mus musculus RAB8B, member RAS oncogene family (Rab8b), mRNA.
NM_173416	1.04432	0.42168	0.19621	0.54334	0.70913	1.02743	0.17828	1.11985	1.36639	1.1596	BC068281	BC068281	Mus musculus cDNA sequence BC068281 (BC068281), transcript variant 1, mRNA.
NM_028844	14.7293	8.50709	11.5842	12.3314	12.7442	10.6915	15.5765	12.9769	11.4541	9.91997	Aven	Aven	Mus musculus apoptosis, caspase activation inhibitor (Aven), transcript variant 2, mRNA.,
NM_028846	23.3961	22.6017	24.1578	21.3094	25.3781	21.4808	26.7478	22.7828	26.099	20.2069	Usp20	Usp20	Mus musculus ubiquitin specific peptidase 20 (Usp20), mRNA.
NM_028841	53.458	51.7454	57.0713	48.8425	55.1139	51.9841	52.9725	50.7303	65.9787	43.222	Tspan17	Tspan17	Mus musculus tetraspanin 17 (Tspan17), mRNA.,
NM_028840	33.1512	25.4891	29.2579	25.2236	26.9033	25.9578	29.4771	24.5037	26.0623	27.4824	Armc1	Armc1	Mus musculus armadillo repeat containing 1 (Armc1), mRNA.
NM_175306	11.1484	15.6921	13.8753	12.4666	11.3782	11.8915	14.4505	15.2759	10.5683	17.6623	Phactr4	Phactr4	Mus musculus phosphatase and actin regulator 4 (Phactr4), transcript variant 1, mRNA.
NM_001042407	9.11821	6.38848	8.21588	6.92534	8.50405	8.33586	7.77347	8.29766	8.07448	9.83225	Pex10	Pex10	Mus musculus peroxisomal biogenesis factor 10 (Pex10), mRNA.
NM_180600	14.6052	10.9622	11.4784	9.61614	12.0964	11.4396	14.2161	13.2824	12.2937	9.45657	Ube2q2	Ube2q2	Mus musculus ubiquitin-conjugating enzyme E2Q family member 2 (Ube2q2), mRNA.
NM_001199227	11.7254	11.7337	13.1294	12.5839	14.5809	13.3109	12.2196	12.6654	15.8021	11.8192	Osbpl5	Osbpl5	Mus musculus oxysterol binding protein-like 5 (Osbpl5), transcript variant 2, mRNA.
NR_126486	0.77167	0.35166	0.61904	0.72927	0.07008	0.81318	0.54712	0.77295	1.18368	1.32057	3830432H09Rik	3830432H09Rik	Mus musculus RIKEN cDNA 3830432H09 gene (3830432H09Rik), long non-coding RNA.
NM_172601	5.47598	6.25081	6.28195	6.69426	6.77628	7.34534	6.55339	6.08593	6.53148	5.7973	Rab2b	Rab2b	Mus musculus RAB2B, member RAS oncogene family (Rab2b), mRNA.,
NM_028261	5.51165	3.7465	9.24162	7.4203	7.28454	7.42563	3.49539	8.06354	4.99677	9.59679	Tmem173	Tmem173	Mus musculus transmembrane protein 173 (Tmem173), transcript variant 3, mRNA.
NM_028260	22.8155	22.1924	20.1091	17.4258	20.7654	15.8085	22.9831	19.419	20.7124	19.7938	Immp1l	Immp1l	Mus musculus IMP1 inner mitochondrial membrane peptidase-like (S. cerevisiae) (Immp1l), mRNA.
NM_028263	1.39303	2.43654	1.80546	1.78446	2.7566	1.83957	1.91318	2.628	2.01449	2.19687	Fgfbp3	Fgfbp3	Mus musculus fibroblast growth factor binding protein 3 (Fgfbp3), mRNA.,
NM_028262	44.8775	40.6221	43.3437	45.2669	43.0653	40.7706	44.1179	41.3175	47.7264	39.9705	Setd3	Setd3	Mus musculus SET domain containing 3 (Setd3), mRNA.
NM_028264	17.2082	13.1351	13.9828	13.4307	13.2785	14.2629	15.4248	15.156	14.3584	13.3017	Tmem55a	Tmem55a	Mus musculus transmembrane protein 55A (Tmem55a), mRNA.
NM_028266	6.28416	8.03526	6.53556	6.32866	7.5733	6.72373	7.11098	7.19424	6.86436	6.56252	Col16a1	Col16a1	Mus musculus collagen, type XVI, alpha 1 (Col16a1), mRNA.,
NM_001277992	0.33949	3.06406	0.76286	0.37718	2.36759	0.92787	3.16854	0.84919	0.99653	1.8686	Stk16	Stk16	Mus musculus serine/threonine kinase 16 (Stk16), transcript variant 1, mRNA.
NR_003568	7.11241	7.89106	8.2148	7.64828	6.8135	8.63046	6.35994	8.61074	8.40678	9.50989	Gpr137b-ps	Gpr137b-ps	Mus musculus G protein-coupled receptor 137B, pseudogene (Gpr137b-ps), non-coding RNA.
NM_172456	1.67613	1.48009	2.99261	3.63223	2.95754	2.70768	1.61711	1.38155	3.69436	3.28032	Exog	Exog	Mus musculus endo/exonuclease (5'-3'), endonuclease G-like (Exog), transcript variant 1, mRNA.
NM_001134384	7.60899	8.27816	8.32852	8.74263	6.6604	10.764	6.01837	8.383	5.70994	9.42224	Iqsec1	Iqsec1	Mus musculus IQ motif and Sec7 domain 1 (Iqsec1), transcript variant 2, mRNA.
NM_172453	2.30971	1.70989	1.90333	1.53594	2.68617	1.82133	1.96912	1.65683	2.87075	1.86128	Pif1	Pif1	Mus musculus PIF1 5'-to-3' DNA helicase (Pif1), mRNA.,
NM_001039053	0.00024	0.00023	5e-05	0.00013	0.00012	0.00052	0.00014	0.30101	0.00021	0.46388	Pkib	Pkib	Mus musculus protein kinase inhibitor beta, cAMP dependent, testis specific (Pkib), transcript variant 6, mRNA.
NM_212449	7.21963	8.03782	5.43524	7.44164	7.45605	6.91989	6.12459	9.45528	8.84954	5.63451	AU019823	AU019823	Mus musculus expressed sequence AU019823 (AU019823), transcript variant 1, mRNA.
NM_212446	12.7962	12.7793	12.0016	13.719	12.7475	13.5689	13.8625	12.4114	13.6241	13.8218	Psmf1	Psmf1	Mus musculus proteasome (prosome, macropain) inhibitor subunit 1 (Psmf1), transcript variant 2, mRNA.
NM_212445	6.48398	7.2985	7.66145	7.19432	7.14725	7.72036	5.75783	7.2823	6.755	8.2641	Kdelc2	Kdelc2	Mus musculus KDEL (Lys-Asp-Glu-Leu) containing 2 (Kdelc2), mRNA.
NR_033637	1.14997	1.85601	1.36276	1.67629	2.46938	3.54242	1.41391	3.29238	1.68195	2.26673	Gm4349	Gm4349	Mus musculus predicted gene 4349 (Gm4349), non-coding RNA.
NR_033632	6.88168	11.0193	7.89958	7.82731	5.92698	11.6995	6.07779	12.2221	7.6905	14.1546	A630075F10Rik	A630075F10Rik	Mus musculus RIKEN cDNA A630075F10 gene (A630075F10Rik), long non-coding RNA.
NR_033639	7.93023	9.99218	13.6486	15.8642	12.892	11.154	16.4441	13.7858	13.8833	16.5661	Rps19-ps3	Rps19-ps3	Mus musculus ribosomal protein S19, pseudogene 3 (Rps19-ps3), non-coding RNA.
NM_133201	39.0784	32.7257	42.0138	37.4351	44.5898	39.4949	44.4819	34.8866	39.6508	30.7811	Mfn2	Mfn2	Mus musculus mitofusin 2 (Mfn2), transcript variant 5, mRNA.
NM_001025313	35.5486	43.0825	28.8527	35.9573	31.6133	28.3536	29.0638	36.0409	27.4753	41.8568	Tapbp	Tapbp	Mus musculus TAP binding protein (Tapbp), transcript variant 2, mRNA.
NM_001025310	6.68745	2.4277	6.42038	8.99129	12.7617	5.13674	2.41716	3.47123	7.75976	3.91225	St6galnac6	St6galnac6	Mus musculus ST6 (alpha-N-acetyl-neuraminyl-2,3-beta-galactosyl-1, 3)-N-acetylgalactosaminide alpha-2,6-sialyltransferase 6 (St6galnac6), transcript variant 1, mRNA.,Mus musculus ST6 (alpha-N-acetyl-neuraminyl-2,3-beta-galactosyl-1, 3)-N-acetylgalactosaminide alpha-2,6-sialyltransferase 6 (St6galnac6), transcript variant 4, mRNA.,
NM_001025311	5.24105	6.15187	9.41192	6.41862	5.87795	7.79176	4.72043	3.53133	4.36234	8.38138	St6galnac6	St6galnac6	Mus musculus ST6 (alpha-N-acetyl-neuraminyl-2,3-beta-galactosyl-1, 3)-N-acetylgalactosaminide alpha-2,6-sialyltransferase 6 (St6galnac6), transcript variant 1, mRNA.,Mus musculus ST6 (alpha-N-acetyl-neuraminyl-2,3-beta-galactosyl-1, 3)-N-acetylgalactosaminide alpha-2,6-sialyltransferase 6 (St6galnac6), transcript variant 4, mRNA.,
NM_175109	65.6116	48.1826	58.189	51.6061	59.7615	47.8695	58.1591	47.6993	66.5127	53.0435	Rps19bp1	Rps19bp1	Mus musculus ribosomal protein S19 binding protein 1 (Rps19bp1), mRNA.
NM_175101	36.8488	43.1369	38.846	45.6502	34.7829	50.6138	36.2051	48.5802	36.1221	49.7332	Emc3	Emc3	Mus musculus ER membrane protein complex subunit 3 (Emc3), mRNA.
NM_175103	234.053	224.779	196.646	172.972	220.976	229.865	221.485	203.833	256.017	209.315	Bola2	Bola2	Mus musculus bolA-like 2 (E. coli) (Bola2), mRNA.
NM_008417	0.21403	0.27835	0.14501	0.28544	0.25726	0.18409	0.27762	0.19767	0.25169	0.09512	Kcna2	Kcna2	Mus musculus potassium voltage-gated channel, shaker-related subfamily, member 2 (Kcna2), mRNA.,
NM_175105	1.11513	2.55396	1.73017	0.72209	2.27952	1.20861	2.1785	1.45508	1.8074	1.05644	Aqp11	Aqp11	Mus musculus aquaporin 11 (Aqp11), mRNA.
NM_175104	29.1408	23.3309	26.3993	22.7064	26.7329	23.6257	27.9498	23.0579	27.1062	23.8943	Fam53c	Fam53c	Mus musculus family with sequence similarity 53, member C (Fam53c), mRNA.,
NM_175107	17.7066	15.0216	17.4264	12.8125	16.4489	14.2622	16.2791	15.2613	13.9418	15.94	2310022A10Rik	2310022A10Rik	Mus musculus RIKEN cDNA 2310022A10 gene (2310022A10Rik), transcript variant 2, mRNA.,
NM_175106	2.47978	2.55099	2.34687	3.25792	1.84294	2.64655	2.21389	3.00435	3.34742	2.4441	Tmem177	Tmem177	Mus musculus transmembrane protein 177 (Tmem177), mRNA.,
NM_001190258	0	1e-05	0	0	0	8e-05	0	0	1e-05	0	Rps27rt	n/a	n/a
NM_178762	3.04202	4.71954	5.90715	4.09592	3.88745	5.26223	4.71699	4.65095	5.74653	4.41283	Pced1a	Pced1a	Mus musculus PC-esterase domain containing 1A (Pced1a), transcript variant 1, mRNA.,
NM_178760	27.3763	31.7012	33.0895	33.9251	32.0776	35.405	29.5148	37.6722	30.1955	33.5804	Gpr107	Gpr107	Mus musculus G protein-coupled receptor 107 (Gpr107), mRNA.,
NM_178766	4.44072	4.27209	4.45871	2.12126	4.23475	3.12258	2.93923	3.63892	2.41917	3.29951	Slc25a40	Slc25a40	Mus musculus solute carrier family 25, member 40 (Slc25a40), transcript variant 1, mRNA.,Mus musculus solute carrier family 25, member 40 (Slc25a40), transcript variant 2, mRNA.,
NM_178764	18.1649	17.1303	16.8684	16.5208	15.5767	18.0743	16.732	16.3863	15.7343	16.0958	Fam168a	Fam168a	Mus musculus family with sequence similarity 168, member A (Fam168a), mRNA.,
NM_001038010	55.7401	42.6486	48.4331	48.4527	51.2756	47.8936	52.0473	49.5331	48.0109	54.9341	Kat2a	Kat2a	Mus musculus K(lysine) acetyltransferase 2A (Kat2a), transcript variant 1, mRNA.,
NM_001302550	5.92591	2.25027	2.61559	3.34539	2.30175	3.8593	4.31893	5.73658	3.71418	2.7217	Zfp131	Zfp131	Mus musculus zinc finger protein 131 (Zfp131), transcript variant 5, mRNA.
NM_001038015	12.5295	12.509	11.7273	17.827	12.6286	15.437	13.5204	14.3644	9.50993	18.0727	Gnpda2	Gnpda2	Mus musculus glucosamine-6-phosphate deaminase 2 (Gnpda2), mRNA.,
NM_001038018	9.7123	11.0578	9.99284	19.9394	18.6973	12.35	12.391	9.5919	21.0414	16.6233	Grk6	Grk6	Mus musculus G protein-coupled receptor kinase 6 (Grk6), transcript variant 5, mRNA.
NR_130964	2.64835	2.58896	2.61618	3.47319	1.71333	2.94227	2.20286	3.20621	2.96268	6.60992	BC016548	BC016548	Mus musculus cDNA sequence BC016548 (BC016548), transcript variant 2, long non-coding RNA.
NR_130966	2.09391	1.57973	0.86508	0.92926	0.93724	1.08051	1.13236	0.82257	0.98582	1.04783	Gm11733	Gm11733	Mus musculus predicted gene 11733 (Gm11733), long non-coding RNA.
NR_130960	6.27584	8.97068	7.94897	8.01073	6.97555	7.44195	5.77087	8.9312	7.33703	10.4193	B230354K17Rik	B230354K17Rik	Mus musculus RIKEN cDNA B230354K17 gene (B230354K17Rik), transcript variant 2, long non-coding RNA.
NR_130962	7.48365	8.36002	9.83442	8.87513	9.2569	9.65473	7.37197	6.99677	10.6186	8.42764	B230307C23Rik	B230307C23Rik	Mus musculus RIKEN cDNA B230307C23 gene (B230307C23Rik), long non-coding RNA.
NM_001291146	1.51783	0.58003	0.55588	0.28512	1.05188	0.2386	1.27718	0.38963	1.56644	0.46723	Derl2	Derl2	Mus musculus Der1-like domain family, member 2 (Derl2), transcript variant 4, mRNA.
NM_001291147	0.58721	2.25935	1.92032	1.51978	2.30255	0.59026	2.31306	1.78286	1.84367	3.86759	Derl2	Derl2	Mus musculus Der1-like domain family, member 2 (Derl2), transcript variant 4, mRNA.
NM_001291144	7.96899	9.16294	8.99327	6.64559	7.92399	6.55755	9.23081	6.71698	6.82848	5.34857	Dhx35	Dhx35	Mus musculus DEAH (Asp-Glu-Ala-His) box polypeptide 35 (Dhx35), transcript variant 2, mRNA.,Mus musculus DEAH (Asp-Glu-Ala-His) box polypeptide 35 (Dhx35), transcript variant 1, mRNA.,
NM_016884	42.106	30.3033	28.3314	41.7836	34.25	44.5403	41.5146	44.1939	38.4164	37.0237	Hnrnpc	Hnrnpc	Mus musculus heterogeneous nuclear ribonucleoprotein C (Hnrnpc), transcript variant 3, mRNA.
NM_170689	8.11232	11.1944	11.3198	17.3909	15.0057	17.9521	16.5569	11.8542	21.8519	16.319	Ank3	Ank3	Mus musculus ankyrin 3, epithelial (Ank3), transcript variant 3, mRNA.,
NM_170688	1.27397	1.9414	2.26856	0.39078	1.19852	0.36308	1.7754	0.83391	0.47347	1.41776	Ank3	Ank3	Mus musculus ankyrin 3, epithelial (Ank3), transcript variant 3, mRNA.,
NM_016882	19.6529	18.7702	17.7939	20.2553	23.0055	14.7369	23.1849	17.1598	18.194	17.8782	Sart1	Sart1	Mus musculus squamous cell carcinoma antigen recognized by T cells 1 (Sart1), mRNA.
NM_016883	19.479	16.9277	16.2069	18.4131	16.0328	16.2432	21.2426	17.8307	18.9078	19.0455	Psmd10	Psmd10	Mus musculus proteasome (prosome, macropain) 26S subunit, non-ATPase, 10 (Psmd10), transcript variant 2, mRNA.
NM_206924	43.8671	43.1679	44.5076	38.9053	42.5343	36.0872	48.0859	44.5298	48.9426	41.7121	Jtb	Jtb	Mus musculus jumping translocation breakpoint (Jtb), mRNA.
NM_170687	1.33041	0.95748	1.34309	0.65633	0.98317	0.81753	0.45042	1.07834	0.46359	0.69632	Ank3	Ank3	Mus musculus ankyrin 3, epithelial (Ank3), transcript variant 3, mRNA.,
NM_016888	13.0537	16.6566	14.8299	16.0644	9.55782	14.7919	10.5482	15.4567	12.3411	15.0805	B3gnt2	B3gnt2	Mus musculus UDP-GlcNAc:betaGal beta-1,3-N-acetylglucosaminyltransferase 2 (B3gnt2), transcript variant 2, mRNA.
NM_016889	19.3557	14.4428	18.8161	15.9843	19.5462	16.5726	19.433	17.0562	18.7589	16.9463	Insm1	Insm1	Mus musculus insulinoma-associated 1 (Insm1), mRNA.
NM_008635	0.04168	0.08459	0.09563	0.04155	0.04331	0.11791	0.05725	0.03286	0.31107	0.15104	Map7	Map7	Mus musculus microtubule-associated protein 7 (Map7), transcript variant 1, mRNA.,
NM_008636	3.64333	3.32545	3.36319	3.11001	3.70793	3.78452	4.12154	3.76893	3.20783	2.93505	Mtf1	Mtf1	Mus musculus metal response element binding transcription factor 1 (Mtf1), mRNA.,
NM_008637	25.7725	20.4411	28.5621	16.6587	31.2653	19.5283	28.0422	20.9004	31.182	21.8062	Nudt1	Nudt1	Mus musculus nudix (nucleoside diphosphate linked moiety X)-type motif 1 (Nudt1), mRNA.,
NM_008633	2.96998	0.95014	3.74264	4.93865	3.84607	6.11284	6.33525	6.44912	7.65405	4.07008	Map4	Map4	Mus musculus microtubule-associated protein 4 (Map4), transcript variant 2, mRNA.
NM_008638	125.855	101.124	125.601	99.8397	126.561	100.564	128.323	105.463	126.197	104.712	Mthfd2	Mthfd2	Mus musculus methylenetetrahydrofolate dehydrogenase (NAD+ dependent), methenyltetrahydrofolate cyclohydrolase (Mthfd2), mRNA.
NM_001008549	4.60576	3.96929	4.09569	4.86154	3.88883	4.59159	4.79483	5.35728	4.15551	5.10992	Zfp658	Zfp658	Mus musculus zinc finger protein 658 (Zfp658), mRNA.
NM_001008542	12.9773	13.9916	12.6634	16.6627	13.2017	13.4027	10.0482	12.8406	11.4061	13.1972	Mxi1	Mxi1	Mus musculus MAX interactor 1, dimerization protein (Mxi1), transcript variant 1, mRNA.,
NM_001083937	12.3129	14.4301	13.8175	12.5739	15.9118	13.87	11.8755	14.5602	15.6879	15.2735	Slc35a2	Slc35a2	Mus musculus solute carrier family 35 (UDP-galactose transporter), member A2 (Slc35a2), transcript variant 2, mRNA.
NM_001083938	73.2149	78.577	85.861	88.5207	74.6585	89.1248	79.1501	81.712	88.8822	81.9131	Rnaset2a	Rnaset2b	Mus musculus ribonuclease T2B (Rnaset2b), mRNA.
NM_001111107	3.61352	3.13275	2.45198	2.6179	3.1103	2.98395	1.69859	2.06379	1.59536	0.7779	Zfp322a	Zfp322a	Mus musculus zinc finger protein 322A (Zfp322a), transcript variant 4, mRNA.
NM_001111106	5.19385	4.9806	4.47536	3.03868	2.0586	4.6518	6.67472	4.43674	2.04015	2.03884	Uba3	Uba3	Mus musculus ubiquitin-like modifier activating enzyme 3 (Uba3), transcript variant 1, mRNA.
NM_001111102	73.5133	74.8248	77.9663	64.3653	99.9396	64.3765	98.3726	64.7216	102.832	68.9156	Lmna	Lmna	Mus musculus lamin A (Lmna), transcript variant 2, mRNA.
NM_010330	82.5698	118.71	96.3202	123.498	79.1151	121.884	88.5688	119.94	84.5717	122.023	Emb	Emb	Mus musculus embigin (Emb), mRNA.
NM_172868	0.05703	0.03882	0.10244	0.01923	0.07909	0.14616	0.07887	0.10946	0.07491	0.0699	Palm2	Palm2,Pakap	Mus musculus paralemmin 2 (Palm2), mRNA.,Mus musculus paralemmin A kinase anchor protein (Pakap), mRNA.,
NM_172867	24.6774	32.9287	27.0381	34.1698	25.9884	34.703	23.7929	32.3284	25.9465	34.0284	Zfp462	Zfp462	Mus musculus zinc finger protein 462 (Zfp462), mRNA.
NM_172866	9.86635	8.48401	9.26906	8.14456	9.22235	9.31077	8.9122	7.85309	10.0403	8.07115	Rgp1	Rgp1	Mus musculus RAB6A GEF compex partner 1 (Rgp1), mRNA.,
NM_172865	5.20727	6.2989	5.37658	7.49501	4.77239	8.24718	5.36015	7.37075	4.61434	7.42399	Manea	Manea	Mus musculus mannosidase, endo-alpha (Manea), mRNA.
NM_172864	0.45194	0.54209	0.59381	0.38814	0.42695	0.62223	0.17876	0.35687	0.37748	0.44788	Wdr63	Wdr63	Mus musculus WD repeat domain 63 (Wdr63), mRNA.
NM_172863	0.66201	0.69971	0.78202	0.49036	0.61763	0.76268	0.89262	0.66336	0.92096	0.4078	Zfp697	Zfp697	Mus musculus zinc finger protein 697 (Zfp697), mRNA.
NM_172861	36.5219	54.3476	42.3501	55.3144	34.9531	55.4872	33.2111	56.0483	33.2462	51.9997	Slc7a14	Slc7a14	Mus musculus solute carrier family 7 (cationic amino acid transporter, y+ system), member 14 (Slc7a14), mRNA.,
NM_172860	29.0763	30.542	32.9313	26.2223	29.4534	24.5898	28.5044	32.2833	29.7217	26.7824	Cbfa2t2	Cbfa2t2	Mus musculus core-binding factor, runt domain, alpha subunit 2, translocated to, 2 (human) (Cbfa2t2), transcript variant 3, mRNA.
NM_010331	35.2031	37.3025	39.9089	28.3377	36.147	36.4189	33.3588	43.1813	34.6449	41.3224	Gpaa1	Gpaa1	Mus musculus GPI anchor attachment protein 1 (Gpaa1), mRNA.,
NM_001308354	1.17382	0.06536	1.0513	1.20347	3.67441	0	1.37398	9e-05	2.16786	4.76807	Pparg	Pparg	Mus musculus peroxisome proliferator activated receptor gamma (Pparg), transcript variant 1, mRNA.
NM_138656	93.0355	94.4464	95.506	90.0409	99.6279	94.9999	89.0558	88.0566	97.0644	87.9486	Mvd	Mvd	Mus musculus mevalonate (diphospho) decarboxylase (Mvd), transcript variant 1, mRNA.
NM_138657	16.9846	15.8639	17.4526	15.0605	16.6178	16.1781	17.5034	15.0108	18.3769	14.0278	Socs7	Socs7	Mus musculus suppressor of cytokine signaling 7 (Socs7), mRNA.
NM_138655	0.55654	0.48125	0.44974	0.59859	0.87218	0.50832	0.68916	0.66299	1.11587	0.58821	Tmc2	Tmc2	Mus musculus transmembrane channel-like gene family 2 (Tmc2), mRNA.
NM_138653	0.19226	0.20019	0.81403	0.10049	0.40005	0.09369	0.33375	0.24651	0.12199	0.36917	Bspry	Bspry	Mus musculus B-box and SPRY domain containing (Bspry), mRNA.,
NM_138651	19.7157	24.2441	22.067	20.778	21.958	21.9861	20.9613	22.711	21.3078	23.1477	Cds2	Cds2	Mus musculus CDP-diacylglycerol synthase (phosphatidate cytidylyltransferase) 2 (Cds2), transcript variant 3, mRNA.
NM_007789	3.8301	6.37862	5.33949	5.99351	5.05547	5.81064	4.09497	5.52607	4.16596	5.29979	Ncan	Ncan	Mus musculus neurocan (Ncan), mRNA.
NM_134100	40.442	39.9916	42.1132	37.7865	41.2248	37.6968	40.7517	37.709	42.2652	35.9134	Mfsd5	Mfsd5	Mus musculus major facilitator superfamily domain containing 5 (Mfsd5), mRNA.,
NM_134101	128.884	110.667	125.893	109.42	135.13	110.473	132.593	112.563	141.699	106.177	Psmd2	Psmd2	Mus musculus proteasome (prosome, macropain) 26S subunit, non-ATPase, 2 (Psmd2), transcript variant 2, non-coding RNA.
NM_007788	81.2836	76.9422	82.0293	82.7554	74.5298	79.2963	75.2509	72.752	75.4665	78.3888	Csnk2a1	Csnk2a1	Mus musculus casein kinase 2, alpha 1 polypeptide (Csnk2a1), mRNA.,
NR_029786	16.2604	67.795	19.1986	58.6123	42.0739	111.807	5.13521	39.3628	94.8295	45.8905	Mir19a	Mir19a	Mus musculus microRNA 19a (Mir19a), microRNA.
NR_029787	42.6915	42.4153	116.079	14.6044	92.3948	29.7438	42.1546	21.1692	36.5935	11.917	Mir25	Mir25	Mus musculus microRNA 25 (Mir25), microRNA.
NM_001164662	2.61602	3.24195	1.81167	3.23238	2.22222	0.27945	1.49305	1.83616	2.4869	1.96473	Cyfip1	Cyfip1	Mus musculus cytoplasmic FMR1 interacting protein 1 (Cyfip1), transcript variant 3, mRNA.
NM_001164663	27.6584	36.2258	27.8532	32.124	29.9372	33.2772	26.894	35.1312	28.6024	33.531	Soga1	Soga1	Mus musculus suppressor of glucose, autophagy associated 1 (Soga1), mRNA.
NR_000040	0.86375	1.07784	1.51186	0.32229	1.01065	1.34056	0.49561	0.51264	1.82094	1.1863	Tyms-ps	Tyms-ps	Mus musculus thymidylate synthase, pseudogene (Tyms-ps), non-coding RNA.
NM_001164041	4.53873	3.68281	4.44932	3.52726	5.31906	3.14153	4.79653	3.45502	5.64098	4.19054	Smad5	Smad5	Mus musculus SMAD family member 5 (Smad5), transcript variant 1, mRNA.,
NM_001080775	9.3939	8.55047	8.63179	9.78409	13.6996	6.0868	12.7326	7.49957	13.2169	11.8295	Myo1c	Myo1c	Mus musculus myosin IC (Myo1c), transcript variant 1, mRNA.,
NM_001080774	4.80555	5.67012	5.03882	2.26118	0.89558	2.84952	1.86121	1.99397	1.24013	2.01311	Myo1c	Myo1c	Mus musculus myosin IC (Myo1c), transcript variant 1, mRNA.,
NM_001139504	1.84424	0.79145	3.87734	3.36149	6.5009	1.68197	3.51484	1.33804	4.11845	3.35827	Dnlz	Dnlz	Mus musculus DNL-type zinc finger (Dnlz), transcript variant 3, mRNA.
NM_001167539	0.25495	0.05236	0.51703	0.26674	0.35464	0.34808	0.31948	0.39946	0.25484	0.34423	Vmn1r238	Vmn1r238	Mus musculus vomeronasal 1 receptor, 238 (Vmn1r238), mRNA.
NM_001139503	2.14462	1.34879	1.00428	1.47682	1.44183	0.5324	1.43988	1.04452	1.49906	0.945	Dnlz	Dnlz	Mus musculus DNL-type zinc finger (Dnlz), transcript variant 3, mRNA.
NM_001139509	1.08711	1.59035	1.39924	1.35515	1.15533	2.23666	1.31433	1.18162	2.3588	1.8197	Nr4a2	Nr4a2	Mus musculus nuclear receptor subfamily 4, group A, member 2 (Nr4a2), transcript variant 1, mRNA.
NM_001195617	4.51135	5.88463	3.79896	4.75706	5.26605	3.2421	5.08868	1.36098	5.39713	4.54727	Dcdc2a	Dcdc2a	Mus musculus doublecortin domain containing 2a (Dcdc2a), transcript variant 1, mRNA.
NR_040427	0.53159	0.92417	0.66886	0.17269	0.46685	0.55396	0.92083	0.27956	0.54502	0.3748	Gm9899	Gm9899	Mus musculus predicted gene 9899 (Gm9899), long non-coding RNA.
NM_145132	1.51565	1.5823	0.90746	1.72594	1.43105	1.29005	1.42543	1.34658	0.86093	1.62815	Mchr1	Mchr1	Mus musculus melanin-concentrating hormone receptor 1 (Mchr1), mRNA.
NM_145131	94.9692	98.0668	90.8397	97.2771	91.489	103.982	97.7647	101.069	90.877	103.94	Pitrm1	Pitrm1	Mus musculus pitrilysin metallepetidase 1 (Pitrm1), mRNA.,
NM_139236	15.0449	15.7372	14.9494	14.3922	17.745	14.2066	15.9859	14.4276	16.8378	15.1301	Nol6	Nol6	Mus musculus nucleolar protein family 6 (RNA-associated) (Nol6), mRNA.
NR_040423	0.50192	0.83296	0.86699	0.67041	1.0263	0.797	1.19814	1.05707	1.46604	0.68333	2610037D02Rik	2610037D02Rik	Mus musculus RIKEN cDNA 2610037D02 gene (2610037D02Rik), long non-coding RNA.
NM_001324422	8.71992	10.5595	11.1433	12.6263	9.79511	10.2218	10.0714	9.89143	7.21466	11.2423	Gm14322	Gm14322	Mus musculus predicted gene 14322 (Gm14322), mRNA.
NR_130150	1.86967	2.29246	2.30576	2.40058	3.93161	5.26033	4.41518	1.98097	4.94872	0.80009	Prdx6	Prdx6	Mus musculus peroxiredoxin 6 (Prdx6), transcript variant 1, mRNA.
NM_023182	0.59513	0.21263	1.26955	0.88045	0.63345	0.81268	0.83294	1.48569	0.72988	0.60318	Ctrl	Ctrl	Mus musculus chymotrypsin-like (Ctrl), mRNA.
NR_028558	53.8229	53.8757	33.8245	45.3331	86.8178	138.826	57.9089	126.574	32.6018	113.564	Snora41	Snora41	Mus musculus small nucleolar RNA, H/ACA box 41 (Snora41), small nucleolar RNA.
NM_001081422	7.5375	5.59154	9.87101	9.12703	7.9895	9.35991	8.27128	10.7227	6.86369	7.91121	Bod1l	Bod1l	Mus musculus biorientation of chromosomes in cell division 1-like (Bod1l), transcript variant 1, mRNA.
NR_028554	19.8971	41.3798	5.04245	92.2817	26.8207	109.281	10.8894	89.6595	44.1401	67.6197	Snord70	Snord70	Mus musculus small nucleolar RNA, C/D box 70 (Snord70), small nucleolar RNA.
NR_028555	48.5137	337.934	36.9071	183.571	70.225	401.696	33.2832	193.595	128.715	226.706	Snord89	Snord89	Mus musculus small nucleolar RNA, C/D box 89 (Snord89), small nucleolar RNA.
NM_001081426	27.8653	27.4285	30.5191	30.1938	29.605	29.9623	27.6158	27.1892	28.026	27.8355	Dip2c	Dip2c	Mus musculus disco interacting protein 2 homolog C (Dip2c), mRNA.,
NR_028551	32.0504	103.777	77.8198	180.643	20.0158	117.14	59.5406	42.4063	59.6386	69.494	Snord53	Snord53	Mus musculus small nucleolar RNA, C/D box 53 (Snord53), small nucleolar RNA.,
NR_037189	0.15685	0.21695	0.24063	0.16432	0.21759	0.20577	0.31363	0.26529	0.06743	0.14724	Gm9696	Gm9696	Mus musculus predicted gene 9696 (Gm9696), non-coding RNA.
NM_001146180	32.343	38.6779	33.5115	37.2405	36.0789	34.0712	30.7933	31.1285	32.4548	33.1207	Mtss1	Mtss1	Mus musculus metastasis suppressor 1 (Mtss1), transcript variant 1, mRNA.,
NM_009308	5.37163	8.10643	6.85373	11.0452	5.84459	9.56049	4.47574	8.99504	4.44591	9.18651	Syt4	Syt4	Mus musculus synaptotagmin IV (Syt4), mRNA.
NM_009307	0.14182	0.19464	0.07276	0.09686	0.14712	0.18343	0.09851	0.19611	0.06159	0.04327	Syt2	Syt2	Mus musculus synaptotagmin II (Syt2), mRNA.,
NM_009306	28.0869	34.5935	30.7818	35.4659	27.935	39.0568	28.5494	33.6936	24.4266	38.4206	Syt1	Syt1	Mus musculus synaptotagmin I (Syt1), transcript variant 3, mRNA.
NM_009305	20.655	28.4983	27.6574	23.6332	29.6622	29.5801	26.2788	23.5491	28.8291	25.6293	Syp	Syp	Mus musculus synaptophysin (Syp), mRNA.,
NM_009303	46.574	44.8082	53.0963	43.8878	51.4296	54.5611	41.1099	49.6848	58.6632	52.3697	Syngr1	Syngr1	Mus musculus synaptogyrin 1 (Syngr1), transcript variant 1b, mRNA.
NM_009302	8.67414	7.53873	7.81968	6.96671	9.75449	7.45585	9.73387	6.81597	9.14841	6.89913	Swap70	Swap70	Mus musculus SWA-70 protein (Swap70), mRNA.,
NM_001317217	29.6633	27.2571	46.4053	24.8486	32.1561	31.5304	26.53	36.8116	34.1904	21.6143	Myl6	Myl6	Mus musculus myosin, light polypeptide 6, alkali, smooth muscle and non-muscle (Myl6), transcript variant 5, mRNA.
NM_013647	1925.95	1653.01	2142.24	1690.86	1923.3	1807.83	1795.77	1721.98	2055.34	1707.3	Rps16	Rps16	Mus musculus ribosomal protein S16 (Rps16), mRNA.
NM_013646	0.02652	0.03749	0.03199	0.0255	0.01338	0.01199	0.0349	0.02544	0.01751	0.047	Rora	Rora	Mus musculus RAR-related orphan receptor alpha (Rora), transcript variant 1, mRNA.
NM_013641	0.60349	1.0893	0.90807	1.21705	1.44899	0.80043	0.95478	0.99302	1.28168	0.93429	Ptger1	Ptger1	Mus musculus prostaglandin E receptor 1 (subtype EP1) (Ptger1), mRNA.,
NM_013640	25.8654	24.2843	30.5399	24.0702	31.5978	22.1845	30.6253	24.4923	32.189	20.2595	Psmb10	Psmb10	Mus musculus proteasome (prosome, macropain) subunit, beta type 10 (Psmb10), mRNA.
NR_131208	0.22499	0.99464	1.59009	1.63933	0.84771	1.08283	1.38992	1.25573	0.95814	1.27383	Themis	Themis	Mus musculus thymocyte selection associated (Themis), transcript variant 1, mRNA.,
NR_131206	1.56267	1.05123	1.19941	2.00649	1.4754	1.19068	1.31181	0.99659	1.59995	1.91923	Borg	Borg	Mus musculus BMP/OP-responsive gene (Borg), long non-coding RNA.
NM_013649	22.862	25.1245	25.5571	23.6912	19.9234	18.9636	19.3588	21.5257	27.1904	24.5949	Ryk	Ryk	Mus musculus receptor-like tyrosine kinase (Ryk), transcript variant 1, mRNA.
NM_013648	49.8438	44.4333	48.4523	44.7836	46.4026	44.9952	45.4385	43.0286	50.281	39.6608	Rtn2	Rtn2	Mus musculus reticulon 2 (Z-band associated protein) (Rtn2), transcript variant C, mRNA.
NM_015771	0.3269	0.12329	0.06933	0.12389	0.18705	0.23494	0.12185	0.1739	0.07766	0.02734	Lats2	Lats2	Mus musculus large tumor suppressor 2 (Lats2), transcript variant B, mRNA.,
NM_015774	30.7396	49.1393	36.9736	50.7344	34.6597	50.6332	32.3672	46.9608	37.6171	57.9114	Ero1l	Ero1l	Mus musculus ERO1-like (S. cerevisiae) (Ero1l), mRNA.
NM_001177673	1.88017	2.0432	1.84165	2.81023	1.00809	0.59414	1.77655	0.80918	1.92757	1.60573	Gpr68	Gpr68	Mus musculus G protein-coupled receptor 68 (Gpr68), transcript variant 1, mRNA.,
NM_027435	75.1274	73.2985	68.7281	73.1185	69.6225	69.8567	73.5974	74.4089	67.1016	74.3065	Atad2	Atad2	Mus musculus ATPase family, AAA domain containing 2 (Atad2), mRNA.
NM_172569	28.0106	21.0323	19.7221	27.4968	23.4302	23.3108	27.2193	25.5667	24.4345	19.5007	Unk	Unk	Mus musculus unkempt family zinc finger (Unk), transcript variant 2, mRNA.
NM_027400	23.6876	28.6045	28.4801	33.0887	20.151	33.1699	18.5758	29.7073	21.2836	34.2829	Lman1	Lman1	Mus musculus lectin, mannose-binding, 1 (Lman1), transcript variant 1, mRNA.
NM_019420	2.15253	1.36086	1.71619	0.93452	2.37025	2.29083	1.13183	2.06022	2.74683	1.06172	B3galt4	B3galt4	Mus musculus UDP-Gal:betaGlcNAc beta 1,3-galactosyltransferase, polypeptide 4 (B3galt4), mRNA.
NM_027402	3.20572	3.09608	3.12529	2.37141	3.01534	2.04797	4.02364	2.46857	3.04679	2.86676	Fndc5	Fndc5	Mus musculus fibronectin type III domain containing 5 (Fndc5), mRNA.
NM_027404	14.8071	10.5007	14.3406	11.672	12.7418	7.68275	13.2847	11.2682	13.6926	8.02241	Bag5	Bag5	Mus musculus BCL2-associated athanogene 5 (Bag5), mRNA.,
NM_027405	7.58785	5.98433	7.3245	8.87861	8.54134	4.39717	8.09955	6.70715	6.78966	6.74942	Gpatch2l	Gpatch2l	Mus musculus G patch domain containing 2 like (Gpatch2l), mRNA.
NM_030266	7.41931	8.07665	6.96138	4.02825	9.00338	5.4987	3.97341	4.08452	1.132	6.15294	Inpp4a	Inpp4a	Mus musculus inositol polyphosphate-4-phosphatase, type I (Inpp4a), transcript variant 1, mRNA.,
NM_030260	5.10694	2.59436	3.95819	3.56591	3.03255	3.15978	4.05053	4.97506	4.00503	5.90395	Zxdc	Zxdc	Mus musculus ZXD family zinc finger C (Zxdc), transcript variant 2, mRNA.
NM_030261	16.8934	11.6239	16.2431	12.6685	12.4793	12.701	14.5432	13.3658	14.049	14.2167	Sesn3	Sesn3	Mus musculus sestrin 3 (Sesn3), mRNA.
NM_030262	26.2639	29.262	26.3806	33.0725	26.9351	35.4433	28.3143	31.6551	28.8282	33.2253	Pofut2	Pofut2	Mus musculus protein O-fucosyltransferase 2 (Pofut2), mRNA.
NM_025808	16.5222	16.13	14.1241	11.2976	22.1073	17.2925	15.8113	13.8727	15.9929	12.0887	Lztr1	Lztr1	Mus musculus leucine-zipper-like transcriptional regulator, 1 (Lztr1), mRNA.,
NM_001141932	26.4971	28.5218	32.2493	33.2304	31.5336	27.0155	22.1562	28.3862	25.6534	34.721	Rbms1	Rbms1	Mus musculus RNA binding motif, single stranded interacting protein 1 (Rbms1), transcript variant 1, mRNA.
NM_025804	47.1031	36.7672	33.8253	41.8574	46.5492	43.55	40.4286	35.0288	37.8657	33.6446	Tcf25	Tcf25	Mus musculus transcription factor 25 (basic helix-loop-helix) (Tcf25), transcript variant 2, mRNA.,Mus musculus transcription factor 25 (basic helix-loop-helix) (Tcf25), transcript variant 3, mRNA.,
NM_025800	20.6863	21.4842	18.623	21.253	18.5788	19.0528	19.5922	21.0263	15.9533	20.7693	Ppp1r2	Ppp1r2,Ppp1r2-ps3	Mus musculus protein phosphatase 1, regulatory (inhibitor) subunit 2 (Ppp1r2), mRNA.,Mus musculus protein phosphatase 1, regulatory (inhibitor) subunit 2, pseudogene 3 (Ppp1r2-ps3), non-coding RNA.,
NM_019424	12.8263	15.7553	13.107	14.9613	14.7301	13.2446	12.6768	13.5801	15.8272	11.318	Hps1	Hps1	Mus musculus Hermansky-Pudlak syndrome 1 (Hps1), mRNA.,
NM_145073	144.03	153.864	122.939	123.183	135.962	98.0135	173.906	133.652	150.998	136.385	Hist1h3g	Hist1h3g	Mus musculus histone cluster 1, H3g (Hist1h3g), mRNA.
NM_182841	12.8624	16.8347	14.9661	22.2749	14.5596	20.7328	14.9558	17.9792	15.4364	18.4294	Tmem150c	Tmem150c	Mus musculus transmembrane protein 150C (Tmem150c), mRNA.,
NM_145076	8.3173	13.5553	9.37162	9.07333	7.98942	7.17322	5.31935	7.72538	9.92901	10.212	Trim24	Trim24	Mus musculus tripartite motif-containing 24 (Trim24), transcript variant 1, mRNA.
NM_145077	3.77092	6.68144	3.09292	4.84363	2.43831	3.25891	3.05923	5.4652	0.87361	5.25363	Ucn2	Ucn2	Mus musculus urocortin 2 (Ucn2), mRNA.
NM_207523	2613.68	2925.79	2432.91	3076.46	2463.39	2829.62	2513.63	2825.11	2204.19	2977.34	Rpl23a	Rpl23a	Mus musculus ribosomal protein L23A (Rpl23a), mRNA.
NM_207522	4.26075	5.44504	6.09722	5.80715	5.31749	4.40891	4.84099	4.24259	7.2781	5.8055	Mettl25	Mettl25	Mus musculus methyltransferase like 25 (Mettl25), mRNA.
NM_207525	16.886	19.9878	15.6346	15.4505	18.1626	19.9734	15.7145	18.4642	17.8381	16.5967	Opa3	Opa3	Mus musculus optic atrophy 3 (Opa3), mRNA.
NM_020296	28.6241	24.8794	33.8187	40.4731	28.8268	32.4469	27.3166	30.9818	32.2805	30.3368	Rbms1	Rbms1	Mus musculus RNA binding motif, single stranded interacting protein 1 (Rbms1), transcript variant 1, mRNA.
NM_001100591	36.1305	31.5649	40.7877	42.7831	34.3702	43.4269	35.8269	42.4155	36.7607	41.8471	Rc3h2	Rc3h2	Mus musculus ring finger and CCCH-type zinc finger domains 2 (Rc3h2), transcript variant 1, mRNA.
NM_181397	21.8955	21.3151	22.4097	22.1612	22.5105	22.339	22.3115	21.5254	25.6467	23.331	Rftn1	Rftn1	Mus musculus raftlin lipid raft linker 1 (Rftn1), mRNA.,
NM_181395	57.531	87.6811	69.0776	85.5197	60.9176	95.4801	53.2015	91.0524	59.0723	93.3551	Pxdn	Pxdn	Mus musculus peroxidasin (Pxdn), mRNA.,
NM_181394	90.8747	87.0185	94.6497	76.7344	72.9492	85.7779	88.0946	87.377	95.138	76.6406	Anapc13	Anapc13	Mus musculus anaphase promoting complex subunit 13 (Anapc13), mRNA.
NM_181392	39.4165	35.1191	46.1819	35.5494	44.5885	33.9307	42.02	34.5989	50.5862	33.8533	Gtf2h5	Gtf2h5	Mus musculus general transcription factor IIH, polypeptide 5 (Gtf2h5), mRNA.,
NM_181391	7.29376	6.80793	4.91357	6.21837	6.89676	4.24979	6.96915	4.68187	5.19397	3.26043	Chchd7	Chchd7	Mus musculus coiled-coil-helix-coiled-coil-helix domain containing 7 (Chchd7), transcript variant 4, mRNA.
NM_001085355	22.2651	21.2474	21.84	21.5382	21.2148	22.389	21.888	23.0789	21.3472	20.7425	Arid1b	Arid1b	Mus musculus AT rich interactive domain 1B (SWI-like) (Arid1b), mRNA.
NM_001085356	49.9852	60.0246	53.6232	55.8363	61.8903	52.4962	56.9827	42.9718	54.7018	52.9768	Rhox2f	Rhox2f	Mus musculus reproductive homeobox 2F (Rhox2f), mRNA.
NR_131139	0.44589	0.35461	0.17584	0.23937	0.46981	0.56348	0.62251	0.39383	0.55214	0.10758	Fhitos	Fhitos	Mus musculus fragile histidine triad gene, opposite strand (Fhitos), long non-coding RNA.
NM_146039	3.79192	3.94044	3.12655	4.67225	4.11002	4.04058	2.87483	3.66998	4.40302	2.74047	Wdr60	Wdr60	Mus musculus WD repeat domain 60 (Wdr60), mRNA.,
NM_146033	16.3728	19.0118	18.1349	18.67	16.3712	18.3856	17.6135	15.9542	14.6637	15.8865	Ankmy2	Ankmy2	Mus musculus ankyrin repeat and MYND domain containing 2 (Ankmy2), mRNA.,
NM_146032	98.2286	88.8155	91.0916	85.9882	95.0794	88.5942	100.057	92.6645	98.6031	88.0541	Srp68	Srp68	Mus musculus signal recognition particle 68 (Srp68), mRNA.
NM_146030	19.7859	24.518	16.8203	12.6455	20.9125	15.3021	20.0787	18.7298	17.4608	15.004	Plekhh3	Plekhh3	Mus musculus pleckstrin homology domain containing, family H (with MyTH4 domain) member 3 (Plekhh3), mRNA.,
NM_146036	148.891	130.225	156.527	136.476	160.11	120.916	168.761	137.769	155.291	130.34	Ahsa1	Ahsa1	Mus musculus AHA1, activator of heat shock protein ATPase 1 (Ahsa1), mRNA.
NM_146035	23.885	27.0237	27.9072	28.5895	28.0963	27.1855	29.9595	29.5283	25.3944	26.4731	Mgat2	Mgat2	Mus musculus mannoside acetylglucosaminyltransferase 2 (Mgat2), mRNA.
NM_001346610	62.635	74.6205	45.9766	79.7045	56.0815	60.7317	60.1048	80.1405	51.7581	86.8495	Chd4	Chd4	Mus musculus chromodomain helicase DNA binding protein 4 (Chd4), mRNA.,
NM_001038658	2.8351	4.46936	6.00457	3.82117	5.86039	7.0057	5.30706	5.98796	5.18754	6.63951	Faim2	Faim2	Mus musculus Fas apoptotic inhibitory molecule 2 (Faim2), transcript variant 1, mRNA.
NM_001038654	50.7126	67.7243	92.0662	85.2391	70.2294	104.884	53.4622	78.3021	87.1482	89.68	Slc16a3	Slc16a3	Mus musculus solute carrier family 16 (monocarboxylic acid transporters), member 3 (Slc16a3), mRNA.
NM_001038651	2.50702	2.80318	2.27071	2.64824	1.89781	2.12599	1.75521	2.07686	1.91674	2.62114	Zfp953	Zfp953,Zfp595	Mus musculus zinc finger protein 953 (Zfp953), mRNA.,Mus musculus zinc finger protein 595 (Zfp595), mRNA.,
NM_001271727	3.01233	1.75436	1.676	1.75952	3.3448	1.26454	4.17519	2.42626	4.15023	2.44317	Trim2	Trim2	Mus musculus tripartite motif-containing 2 (Trim2), transcript variant 2, mRNA.
NM_009423	26.0781	25.3474	24.4233	19.7005	29.6622	22.8902	25.5629	19.9511	28.1264	22.149	Traf4	Traf4	Mus musculus TNF receptor associated factor 4 (Traf4), mRNA.
NM_022331	66.5535	88.1052	72.0691	86.882	72.0307	76.7215	71.0393	86.8036	71.3043	85.1069	Herpud1	Herpud1	Mus musculus homocysteine-inducible, endoplasmic reticulum stress-inducible, ubiquitin-like domain member 1 (Herpud1), mRNA.,
NM_022332	2.45587	8.69299	5.94684	5.84472	4.50999	11.0098	4.95889	5.63127	2.23923	6.80934	St7	St7	Mus musculus suppression of tumorigenicity 7 (St7), transcript variant 4, mRNA.
NM_001159724	7.4139	8.72978	7.06142	7.41795	6.93213	6.25693	8.55286	7.32719	6.21479	7.03569	Nectin2	Pvrl2	Mus musculus poliovirus receptor-related 2 (Pvrl2), transcript variant 2, mRNA.
NM_001191051	3.72285	4.97847	0.33863	3.13346	2.80353	2.38585	3.38707	1.49679	3.39615	3.63694	Lysmd4	Lysmd4	Mus musculus LysM, putative peptidoglycan-binding, domain containing 4 (Lysmd4), transcript variant B, mRNA.,
NM_001306205	3.30738	4.33062	7.4225	2.21685	3.58353	5.82736	4.07508	2.8309	1.29781	4.34161	Mvk	Mvk	Mus musculus mevalonate kinase (Mvk), transcript variant 1, mRNA.
NM_030708	12.0365	14.8257	12.87	14.9474	10.9763	14.9424	12.1572	15.6246	11.1268	15.2047	Zfhx4	Zfhx4	Mus musculus zinc finger homeodomain 4 (Zfhx4), mRNA.
NM_030706	8.04956	7.66988	10.3236	7.74768	9.00797	9.35812	8.26419	5.69076	7.8034	7.62157	Trim2	Trim2	Mus musculus tripartite motif-containing 2 (Trim2), transcript variant 2, mRNA.
NM_030705	27.0727	19.6222	28.937	20.4895	27.8354	23.3053	26.7634	24.5067	30.7569	22.5319	Mesdc1	Mesdc1	Mus musculus mesoderm development candidate 1 (Mesdc1), mRNA.
NM_030704	90.3241	77.5695	89.3439	83.0583	79.5302	83.9684	87.7383	90.8753	85.2057	84.6753	Hspb8	Hspb8	Mus musculus heat shock protein 8 (Hspb8), mRNA.
NM_030702	45.0361	30.8292	36.9189	24.9131	40.1614	28.9447	40.5532	34.1915	40.4658	35.2338	Senp3	Senp3	Mus musculus SUMO/sentrin specific peptidase 3 (Senp3), transcript variant 2, mRNA.
NM_001164357	11.2206	9.03573	11.0994	3.99991	14.747	11.4106	13.9795	5.45687	14.7039	6.55182	Slc25a25	Slc25a25	Mus musculus solute carrier family 25 (mitochondrial carrier, phosphate carrier), member 25 (Slc25a25), transcript variant 3, mRNA.
NM_001253820	6.76095	1.51681	0.00832	2.95684	2.62187	3.70593	6.08034	3.74008	1.8655	2.78613	Tmem184b	Tmem184b	Mus musculus transmembrane protein 184b (Tmem184b), transcript variant 1, mRNA.
NM_199305	8.48367	8.84864	6.11459	9.73622	5.80728	8.66955	7.50513	9.67886	5.27957	9.2959	Tmem39b	Tmem39b	Mus musculus transmembrane protein 39b (Tmem39b), mRNA.
NM_199304	2.9532	2.71324	2.16875	2.2623	2.12277	2.6997	3.92056	3.2574	3.19488	2.60018	Zfp341	Zfp341	Mus musculus zinc finger protein 341 (Zfp341), mRNA.
NM_199307	1.1962	1.19362	1.15009	1.21096	1.855	1.15048	1.00426	1.11585	2.17793	1.55519	Ece1	Ece1	Mus musculus endothelin converting enzyme 1 (Ece1), mRNA.,
NM_199306	25.3689	22.2366	23.049	19.4638	24.7971	20.4117	23.344	20.0296	25.2864	21.5983	Wdtc1	Wdtc1	Mus musculus WD and tetratricopeptide repeats 1 (Wdtc1), mRNA.
NM_199301	14.6922	16.7741	17.2869	9.6887	13.9376	13.0937	16.199	13.0671	15.2688	13.095	Mtg1	Mtg1	Mus musculus mitochondrial ribosome-associated GTPase 1 (Mtg1), mRNA.
NM_199302	22.7339	23.5206	25.5552	24.2147	28.8532	26.1493	22.6899	26.1718	24.8798	26.8253	Lrsam1	Lrsam1	Mus musculus leucine rich repeat and sterile alpha motif containing 1 (Lrsam1), mRNA.
NM_199308	16.2141	14.9001	16.5537	15.3164	16.6973	16.0689	15.5652	15.7861	18.2086	15.517	Mast3	Mast3	Mus musculus microtubule associated serine/threonine kinase 3 (Mast3), mRNA.,
NM_029308	1.7641	1.58015	3.10962	2.1008	2.78501	1.9309	3.16883	2.58478	1.9121	1.94325	1700010B08Rik	1700010B08Rik	Mus musculus RIKEN cDNA 1700010B08 gene (1700010B08Rik), mRNA.
NM_029305	3.15319	2.25006	1.64052	2.60334	2.41118	2.12695	2.08594	1.7243	2.38194	1.33786	1700003F12Rik	1700003F12Rik	Mus musculus RIKEN cDNA 1700003F12 gene (1700003F12Rik), mRNA.
NM_029307	1.82049	0.58231	1.94494	4.27548	2.26322	1.38918	1.47897	1.81017	0.9668	2.84927	Hspb9	Hspb9	Mus musculus heat shock protein, alpha-crystallin-related, B9 (Hspb9), mRNA.
NM_001029994	33.9949	32.821	28.2189	31.5097	28.7682	25.3656	32.9954	24.3053	25.6474	18.9751	Zc3h18	Zc3h18	Mus musculus zinc finger CCCH-type containing 18 (Zc3h18), transcript variant 3, mRNA.
NM_001029993	14.3789	17.2366	23.1252	19.6118	24.1301	25.9879	16.4728	28.153	23.0213	28.9465	Zc3h18	Zc3h18	Mus musculus zinc finger CCCH-type containing 18 (Zc3h18), transcript variant 3, mRNA.
NM_028658	9.92756	10.4352	10.3167	9.58298	10.3129	8.43796	11.8874	9.32698	9.62542	8.96514	Ppp1r21	Ppp1r21	Mus musculus protein phosphatase 1, regulatory subunit 21 (Ppp1r21), mRNA.
NM_028659	211.463	220.904	220.979	211.044	234.458	226.526	231.702	228.209	221.797	205.957	Eif3k	Eif3k	Mus musculus eukaryotic translation initiation factor 3, subunit K (Eif3k), transcript variant 1, mRNA.,
NM_028657	20.5301	25.3366	24.9664	21.5007	28.4127	24.888	22.4343	23.9639	28.7083	19.8529	Mfsd12	Mfsd12	Mus musculus major facilitator superfamily domain containing 12 (Mfsd12), mRNA.
NM_028651	13.1194	15.9858	15.2046	16.838	13.5776	16.946	12.9801	15.3786	14.6052	14.7793	Tmtc4	Tmtc4	Mus musculus transmembrane and tetratricopeptide repeat containing 4 (Tmtc4), mRNA.,
NM_001293791	4.96421	6.22663	3.86837	7.14651	5.6529	4.89782	5.6293	4.10227	4.80443	4.10299	Ints10	Ints10	Mus musculus integrator complex subunit 10 (Ints10), transcript variant 2, mRNA.
NM_001293792	5.55688	5.27646	3.63782	1.90635	5.55447	4.42814	4.76606	2.27459	6.19646	4.11096	Ints10	Ints10	Mus musculus integrator complex subunit 10 (Ints10), transcript variant 2, mRNA.
NM_001293795	0.59616	0.00945	0.00631	0.86248	1.23618	1.17108	0.01063	0.0051	0.00408	0.00661	Tm6sf2	Tm6sf2	Mus musculus transmembrane 6 superfamily member 2 (Tm6sf2), transcript variant 1, mRNA.
NR_130314	1.29372	1.07872	0.89191	0.39212	1.41309	0.96399	0.73861	0.77434	0.8513	0.86256	Gm16070	Gm16070	Mus musculus predicted gene 16070 (Gm16070), long non-coding RNA.
NM_001166427	15.227	10.5102	7.3115	12.127	10.5385	7.36856	7.13686	9.44769	19.4183	13.5771	Hnrnpf	Hnrnpf	Mus musculus heterogeneous nuclear ribonucleoprotein F (Hnrnpf), transcript variant 7, mRNA.
NM_001166428	10.1045	17.752	12.0675	9.68068	8.77215	8.31873	22.9275	12.0057	9.25395	9.95629	Hnrnpf	Hnrnpf	Mus musculus heterogeneous nuclear ribonucleoprotein F (Hnrnpf), transcript variant 7, mRNA.
NM_008816	2.39578	2.02765	1.9155	1.03567	2.36076	1.90432	0.56556	0	0.75696	1.70999	Pecam1	Pecam1	Mus musculus platelet/endothelial cell adhesion molecule 1 (Pecam1), transcript variant 1, mRNA.,Mus musculus platelet/endothelial cell adhesion molecule 1 (Pecam1), transcript variant 3, mRNA.,
NM_008817	123.423	133.221	126.169	123.039	126.739	129.767	134.497	136.838	121.41	128.204	Peg3	Peg3	Mus musculus paternally expressed 3 (Peg3), mRNA.,
NM_008810	104.226	87.2463	95.1984	94.0551	103.406	91.1696	105.324	88.6551	101.802	82.3741	Pdha1	Pdha1	Mus musculus pyruvate dehydrogenase E1 alpha 1 (Pdha1), mRNA.
NM_008812	4.87545	8.0487	4.37074	8.94737	4.24957	8.12686	5.31327	7.90749	3.5795	9.14069	Padi2	Padi2	Mus musculus peptidyl arginine deiminase, type II (Padi2), mRNA.,
NM_008813	14.003	22.2089	17.3619	24.1479	16.3322	25.9322	14.6018	22.0349	16.9791	26.4979	Enpp1	Enpp1	Mus musculus ectonucleotide pyrophosphatase/phosphodiesterase 1 (Enpp1), transcript variant 2, mRNA.
NM_008818	474.982	523.8	436.137	506.529	516.775	486.12	464.656	500.967	405.518	519.706	Rhox5	Rhox5	Mus musculus reproductive homeobox 5 (Rhox5), mRNA.
NR_040518	4.69174	9.36728	7.50964	8.53501	6.54918	8.28062	6.94703	6.93105	5.51035	8.55862	Gm4262	Gm4262	Mus musculus predicted gene 4262 (Gm4262), long non-coding RNA.
NM_001160399	13.8541	14.3572	11.0991	15.9786	11.9035	13.6577	13.3269	13.7462	10.3675	11.7082	Ccdc112	Ccdc112	Mus musculus coiled-coil domain containing 112 (Ccdc112), mRNA.
NR_131041	19.6026	23.6073	21.8346	25.9996	20.0596	24.9662	19.4777	23.8792	20.7606	24.0085	5033428I22Rik	5033428I22Rik	Mus musculus RIKEN cDNA 5033428I22 gene (5033428I22Rik), long non-coding RNA.
NM_001039244	6.22812	9.3148	9.5276	11.5381	6.94473	10.0268	6.29035	9.55052	6.82414	10.6279	Tmem267	Gm7120	Mus musculus predicted gene 7120 (Gm7120), transcript variant 1, mRNA.,Mus musculus predicted gene 7120 (Gm7120), transcript variant 2, mRNA.,Mus musculus predicted gene 7120 (Gm7120), transcript variant 1, mRNA.,
NR_131042	9.82787	9.50799	10.2528	8.50629	7.73509	13.7756	8.90538	7.96039	12.7932	6.75845	2010001A14Rik	2010001A14Rik	Mus musculus RIKEN cDNA 2010001A14 gene (2010001A14Rik), long non-coding RNA.
NR_131048	1.19901	1.30418	2.93837	0.43554	2.55392	0.4015	1.12697	1.15135	0.49873	1.26447	2510003B16Rik	2510003B16Rik	Mus musculus RIKEN cDNA 2510003B16 gene (2510003B16Rik), long non-coding RNA.
NM_011409	24.1631	22.7814	24.2704	24.5443	21.1188	22.3756	24.6728	25.9283	23.6475	25.6092	Slfn3	Slfn3	Mus musculus schlafen 3 (Slfn3), mRNA.,
NM_011408	1.52823	0.73763	1.45879	0.87179	0.10384	1.42169	0.80593	1.35684	1.30477	1.51606	Slfn2	Slfn2	Mus musculus schlafen 2 (Slfn2), mRNA.
NM_011405	1.95716	0.75648	2.1832	1.28502	2.656	2.7526	2.86798	2.52001	3.01179	3.72679	Slc7a7	Slc7a7	Mus musculus solute carrier family 7 (cationic amino acid transporter, y+ system), member 7 (Slc7a7), transcript variant 1, mRNA.
NM_011401	46.2344	74.3575	58.1358	75.8549	53.5266	82.5656	48.3195	76.6077	63.1268	96.1346	Slc2a3	Slc2a3	Mus musculus solute carrier family 2 (facilitated glucose transporter), member 3 (Slc2a3), mRNA.
NM_011400	25.611	32.1647	27.5577	34.4536	26.4462	38.97	20.7539	32.8635	36.6155	44.8183	Slc2a1	Slc2a1	Mus musculus solute carrier family 2 (facilitated glucose transporter), member 1 (Slc2a1), mRNA.
NM_019678	45.4186	46.161	42.8912	51.2633	42.1994	48.011	45.9152	43.7199	40.888	52.8774	Tfg	Tfg	Mus musculus Trk-fused gene (Tfg), transcript variant 2, mRNA.
NM_019677	0	0	0	0	0	0	0	0	0	0	Plcb1	Plcb1	Mus musculus phospholipase C, beta 1 (Plcb1), transcript variant 1, mRNA.
NM_019674	69.9623	60.1578	65.1244	58.4693	82.9974	54.0081	75.0377	59.4948	77.1081	56.4437	Ppp4c	Ppp4c	Mus musculus protein phosphatase 4, catalytic subunit (Ppp4c), mRNA.
NM_019675	34.1639	29.1187	37.3577	33.2472	10.0805	35.6845	30.3608	40.4036	26.4342	38.175	Stmn4	Stmn4	Mus musculus stathmin-like 4 (Stmn4), transcript variant 2, mRNA.
NM_019673	58.5095	51.3819	54.5367	49.5249	59.6785	51.1009	61.4447	51.3004	58.3067	53.1333	Actl6a	Actl6a	Mus musculus actin-like 6A (Actl6a), mRNA.
NM_019670	38.0071	36.6461	35.1693	38.6769	35.2818	35.5131	38.9625	39.3264	36.4763	38.4781	Diaph3	Diaph3	Mus musculus diaphanous related formin 3 (Diaph3), mRNA.,
NM_019671	11.9678	7.16288	12.8819	6.09334	13.9127	6.54928	15.113	7.52625	13.1179	7.03955	Net1	Net1	Mus musculus neuroepithelial cell transforming gene 1 (Net1), transcript variant 1, mRNA.
NR_133683	2.94955	2.92024	2.30215	2.48878	4.66157	5.57396	5.11515	3.52352	4.3431	2.11166	Stx1a	Stx1a	Mus musculus syntaxin 1A (brain) (Stx1a), transcript variant 1, mRNA.
NM_170729	12.1777	10.6971	12.9027	8.04262	11.6992	9.57994	4.3964	17.239	4.42566	11.4248	Ank3	Ank3	Mus musculus ankyrin 3, epithelial (Ank3), transcript variant 3, mRNA.,
NM_033541	2.1551	2.54826	2.67758	1.9172	2.5243	1.61908	2.42228	1.64524	2.163	1.58287	Oas1c	Oas1c	Mus musculus 2'-5' oligoadenylate synthetase 1C (Oas1c), mRNA.
NM_001134300	8.30159	8.8633	7.92008	9.15218	8.78416	6.8111	7.25522	7.38973	8.11709	7.86512	Nol4l	Nol4l	Mus musculus nucleolar protein 4-like (Nol4l), transcript variant 2, mRNA.
NM_009026	0.40994	0.10839	0.32427	0.10962	0.43343	0.83569	0.99842	0.3633	0.75657	0.30202	Rasd1	Rasd1	Mus musculus RAS, dexamethasone-induced 1 (Rasd1), mRNA.
NM_009027	0.0822	0.06269	0.10972	0.14733	0.02153	0.09795	0.08526	0.08294	0.18173	0.07454	Rasgrf2	Rasgrf2	Mus musculus RAS protein-specific guanine nucleotide-releasing factor 2 (Rasgrf2), mRNA.
NM_009024	21.1283	23.3549	20.656	16.2698	24.1727	20.5785	23.4966	23.7065	21.3168	24.6114	Rara	Rara	Mus musculus retinoic acid receptor, alpha (Rara), transcript variant 1, mRNA.
NM_009025	32.931	34.6348	36.2799	34.5903	34.8842	35.6284	34.7347	35.0777	35.905	37.0338	Rasa3	Rasa3	Mus musculus RAS p21 protein activator 3 (Rasa3), mRNA.,
NM_009023	2.95235	1.91909	2.65656	2.69974	4.01403	2.26947	2.1949	1.15669	3.60551	1.48332	Rapsn	Rapsn	Mus musculus receptor-associated protein of the synapse (Rapsn), mRNA.,
NR_045071	0.65132	0.9262	0.64396	0.99573	0.50024	0.89029	0.33175	0.77292	0.54157	0.79791	Gm19782	Gm19782	Mus musculus predicted gene, 19782 (Gm19782), long non-coding RNA.
NR_045078	11.022	10.6449	11.2207	11.2337	9.57638	10.0911	12.4188	10.1042	10.3067	10.4714	Gm3716	Gm3716	Mus musculus predicted gene 3716 (Gm3716), long non-coding RNA.
NM_009794	48.3966	43.9269	51.2451	45.9652	49.1609	44.1625	51.6353	46.0262	52.7746	46.5268	Capn2	Capn2	Mus musculus calpain 2 (Capn2), mRNA.
NM_009795	144.737	136.278	151.67	144.351	145.053	144.655	142.878	142.466	143.112	137.508	Capns1	Capns1	Mus musculus calpain, small subunit 1 (Capns1), mRNA.,
NM_009796	16.5132	16.2545	17.7316	18.1653	18.6339	18.1544	17.2645	16.6575	15.6665	17.5037	Capn7	Capn7	Mus musculus calpain 7 (Capn7), mRNA.
NM_009797	86.9434	75.9525	77.1739	81.7262	68.334	79.6285	79.0953	73.1168	74.3489	78.3981	Capza1	Capza1	Mus musculus capping protein (actin filament) muscle Z-line, alpha 1 (Capza1), mRNA.
NM_009790	199.291	187.089	174.238	198.491	175.024	182.26	187.166	185.834	174.471	181.684	Calm1	Calm1	Mus musculus calmodulin 1 (Calm1), transcript variant 2, mRNA.
NM_009791	12.6893	14.6649	12.6859	13.5626	11.1689	14.5583	12.8358	13.7431	11.8154	14.4849	Aspm	Aspm	Mus musculus asp (abnormal spindle)-like, microcephaly associated (Drosophila) (Aspm), mRNA.,
NM_009792	8.27915	11.945	9.12394	11.1098	6.86241	12.5278	5.75639	10.4677	5.99781	13.8054	Camk2a	Camk2a	Mus musculus calcium/calmodulin-dependent protein kinase II alpha (Camk2a), transcript variant 2, mRNA.
NM_009793	1.30585	1.45582	1.09665	1.39171	0.98324	1.99789	1.40191	1.18887	1.30581	1.04422	Camk4	Camk4	Mus musculus calcium/calmodulin-dependent protein kinase IV (Camk4), mRNA.
NM_009798	255.349	240.986	241.656	243.728	265.803	238.655	256.866	224.556	248.815	239.895	Capzb	Capzb	Mus musculus capping protein (actin filament) muscle Z-line, beta (Capzb), transcript variant 3, mRNA.
NM_001195031	0.00022	0.00029	0.00017	0.00014	0.00034	0.00037	0.00014	0.00016	0.00029	0.00013	Pag1	Pag1	Mus musculus phosphoprotein associated with glycosphingolipid microdomains 1 (Pag1), transcript variant B, mRNA.,
NM_001311107	0.32236	0.87598	0.19461	0.26108	1.2182	0.47334	0.89556	0.21783	1.22632	0.5642	Tmcc2	Tmcc2	Mus musculus transmembrane and coiled-coil domains 2 (Tmcc2), transcript variant 1, mRNA.
NM_001311101	2.07825	2.42999	2.04079	2.37423	3.59993	1.56752	2.23832	4.98695	4.66348	1.60071	Rps27l	Rps27l	Mus musculus ribosomal protein S27-like (Rps27l), transcript variant 2, mRNA.
NM_001311100	10.4725	7.99927	6.06501	7.34376	11.1455	6.48843	6.92733	9.16425	3.6278	7.50777	Luc7l2	Luc7l2	Mus musculus LUC7-like 2 (S. cerevisiae) (Luc7l2), transcript variant 5, mRNA.
NM_008771	0.3943	0.27742	0.41066	0.06922	0.06997	0.19642	0.36854	0.16936	0.33048	0.25384	P2rx1	P2rx1	Mus musculus purinergic receptor P2X, ligand-gated ion channel, 1 (P2rx1), mRNA.,
NM_008775	49.0344	41.1196	47.0928	48.7261	46.8593	42.074	44.8675	42.4144	48.0984	44.5387	Pafah1b2	Pafah1b2	Mus musculus platelet-activating factor acetylhydrolase, isoform 1b, subunit 2 (Pafah1b2), mRNA.
NR_132764	0.11372	0.15375	0.15934	0.1775	0.34391	0.18615	0.20045	0.22477	0.09233	0.41241	Ppargc1a	Ppargc1a	Mus musculus peroxisome proliferative activated receptor, gamma, coactivator 1 alpha (Ppargc1a), transcript variant 2, non-coding RNA.
NM_008776	91.4923	76.1494	98.5278	90.5417	97.0573	95.8234	89.1871	84.7832	102.199	83.879	Pafah1b3	Pafah1b3	Mus musculus platelet-activating factor acetylhydrolase, isoform 1b, subunit 3 (Pafah1b3), mRNA.,
NM_008779	13.08	16.4429	15.8672	16.7024	14.9869	18.1963	11.3026	16.2028	13.0413	16.5837	Cntn3	Cntn3	Mus musculus contactin 3 (Cntn3), mRNA.
NM_178267	1.51071	0.88335	1.12807	1.08618	1.00973	3e-05	1.10632	1.37519	1.14583	0.24101	Zfp827	Zfp827	Mus musculus zinc finger protein 827 (Zfp827), transcript variant 1, mRNA.
NR_028378	0.59726	0.65224	0.54697	0.56691	0.73401	0.62375	0.42326	0.37192	0.34698	0.41373	Gm17762	Gm17762	Mus musculus predicted gene, 17762 (Gm17762), long non-coding RNA.
NR_028376	2.88583	3.27549	2.78417	2.27806	2.67952	2.77054	3.1422	2.80978	3.26879	2.00361	A930004D18Rik	A930004D18Rik	Mus musculus RIKEN cDNA A930004D18 gene (A930004D18Rik), transcript variant 1, long non-coding RNA.
NM_025352	95.043	84.675	94.4243	90.1139	99.213	97.6484	100.241	91.1257	108.638	94.7475	Uqcrq	Uqcrq	Mus musculus ubiquinol-cytochrome c reductase, complex III subunit VII (Uqcrq), mRNA.,
NM_025351	15.3456	11.9921	16.3086	11.763	18.3634	14.8856	16.5162	17.0451	17.5019	13.4973	Chchd6	Chchd6	Mus musculus coiled-coil-helix-coiled-coil-helix domain containing 6 (Chchd6), transcript variant 2, mRNA.
NM_025356	159.037	146.702	149.245	162.558	129.712	152.368	145.386	152.9	132.18	160.877	Ube2d3	Ube2d3	Mus musculus ubiquitin-conjugating enzyme E2D 3 (Ube2d3), mRNA.,
NM_025358	88.8397	88.4998	109.969	79.1151	92.37	85.2769	98.844	84.2061	104.677	81.8262	Ndufa9	Ndufa9	Mus musculus NADH dehydrogenase (ubiquinone) 1 alpha subcomplex, 9 (Ndufa9), mRNA.
NM_025359	51.0695	52.5003	47.5826	55.8119	45.4549	54.5363	48.0924	50.8804	46.3401	52.037	Tspan13	Tspan13	Mus musculus tetraspanin 13 (Tspan13), mRNA.
NM_025689	6.13895	4.49111	5.42776	4.9524	6.28143	3.92035	6.42936	5.06142	5.83378	3.83314	Ccdc51	Ccdc51	Mus musculus coiled-coil domain containing 51 (Ccdc51), mRNA.
NM_025680	46.0176	42.8914	45.019	47.489	42.8232	41.6822	46.4778	41.0904	45.8892	42.4263	Ctnnbl1	Ctnnbl1	Mus musculus catenin, beta like 1 (Ctnnbl1), mRNA.
NM_025681	50.7906	45.2886	47.892	51.2318	46.6307	45.698	53.7809	46.212	40.589	43.8604	Lix1	Lix1	Mus musculus limb and CNS expressed 1 (Lix1), mRNA.,
NM_025682	30.492	31.7888	27.3534	30.498	24.7604	23.6758	27.4708	28.9429	25.7288	26.0693	Pspc1	Pspc1	Mus musculus paraspeckle protein 1 (Pspc1), mRNA.,
NM_025683	11.1888	10.0225	7.57107	13.3626	11.5075	10.6504	12.16	9.56721	10.3881	11.8338	Rpe	Rpe	Mus musculus ribulose-5-phosphate-3-epimerase (Rpe), transcript variant 4, mRNA.
NM_025686	27.3613	21.6965	25.4943	22.4017	32.1277	21.579	24.3394	24.0295	32.1668	24.1346	Brf2	Brf2	Mus musculus BRF2, RNA polymerase III transcription initiation factor 50kDa subunit (Brf2), mRNA.
NM_146239	21.1266	21.1215	22.3407	20.0629	19.094	20.7434	21.3041	20.115	21.3906	21.9428	Cdk17	Cdk17	Mus musculus cyclin-dependent kinase 17 (Cdk17), mRNA.,
NM_146235	11.2008	13.4451	12.4619	15.8719	10.1098	13.0326	12.4586	13.2429	8.91481	12.5492	Ercc6l	Ercc6l	Mus musculus excision repair cross-complementing rodent repair deficiency complementation group 6 like (Ercc6l), mRNA.
NM_146234	13.4072	14.2453	13.7604	16.3553	11.387	16.2913	12.4373	14.5684	11.2435	16.3525	Mmgt1	Mmgt1	Mus musculus membrane magnesium transporter 1 (Mmgt1), mRNA.
NM_146236	3.72173	2.94253	5.15002	4.1209	2.57703	3.79297	2.37725	3.33242	3.70344	5.19361	Tceal1	Tceal1	Mus musculus transcription elongation factor A (SII)-like 1 (Tceal1), mRNA.,
NM_146231	32.6701	41.8003	34.6157	42.5561	31.0643	42.4018	33.128	47.3894	28.4994	50.0829	Zfp825	Zfp825	Mus musculus zinc finger protein 825 (Zfp825), mRNA.,
NM_146230	0.36048	0.3257	0.29076	0.75232	0.50047	0.53209	0.32109	0.39747	0.3364	0.11102	Acaa1b	Acaa1b	Mus musculus acetyl-Coenzyme A acyltransferase 1B (Acaa1b), mRNA.
NM_177776	0.90027	1.41163	1.13371	0.88228	0.91726	1.27886	1.10235	1.33547	1.3037	2.00365	Smtnl2	Smtnl2	Mus musculus smoothelin-like 2 (Smtnl2), mRNA.
NR_029425	3.9959	3.99644	6.21882	4.61241	5.09804	3.64655	3.54002	6.39989	3.79264	4.41992	Rbmx	Rbmx	Mus musculus RNA binding motif protein, X chromosome (Rbmx), transcript variant 3, mRNA.
NM_153288	3.10112	0.431	2.93968	2.23363	2.12579	1.22357	1.11807	1.55665	2.36609	2.5739	Npb	Npb	Mus musculus neuropeptide B (Npb), mRNA.
NM_001302358	4.89734	2.2376	5.11989	5.46784	0.17362	3.04651	3.10039	5.9229	4.89976	7.19902	Shox2	Shox2	Mus musculus short stature homeobox 2 (Shox2), transcript variant 1, mRNA.
NM_010638	5.73806	5.93943	6.50844	5.68565	5.51723	5.45084	6.00188	6.07096	5.96709	4.97045	Klf9	Klf9	Mus musculus Kruppel-like factor 9 (Klf9), mRNA.
NR_037681	20.2161	162.874	98.6022	104.6	81.537	159.469	34.8796	155.001	105.357	99.2664	Snord100	Snord100	Mus musculus small nucleolar RNA, C/D box 100 (Snord100), small nucleolar RNA.
NM_009804	11.7562	8.95151	12.6588	12.9127	11.4123	11.5325	11.5844	12.0882	12.8836	10.9621	Cat	Cat	Mus musculus catalase (Cat), mRNA.
NM_009805	2.33476	2.27454	0.60261	1.35841	1.75651	1.24313	0.00475	1.38736	0.41914	1.71326	Cflar	Cflar	Mus musculus CASP8 and FADD-like apoptosis regulator (Cflar), transcript variant 1, mRNA.
NM_009806	3.1088	2.18481	2.77131	2.58257	2.65202	2.83479	2.17135	1.20117	1.13967	1.81371	Cask	Cask	Mus musculus calcium/calmodulin-dependent serine protein kinase (MAGUK family) (Cask), transcript variant 3, mRNA.,
NM_009802	5.11197	3.01837	6.74409	4.97893	4.91825	2.60698	4.56319	3.83451	5.37276	2.87521	Car6	Car6	Mus musculus carbonic anhydrase 6 (Car6), mRNA.,
NM_010636	11.1504	12.9219	9.88953	12.7402	10.0461	12.5585	11.3046	11.8004	8.94293	12.1861	Klf12	Klf12	Mus musculus Kruppel-like factor 12 (Klf12), mRNA.
NM_010630	1.84323	2.90903	2.39148	3.3726	2.69632	2.99815	2.07003	2.3969	2.52984	3.10337	Kifc2	Kifc2	Mus musculus kinesin family member C2 (Kifc2), mRNA.,
NM_001081329	4.94408	5.91573	5.49413	5.49131	4.16978	5.71746	4.91387	6.0521	5.06518	6.31348	Zkscan2	Zkscan2	Mus musculus zinc finger with KRAB and SCAN domains 2 (Zkscan2), mRNA.,
NM_001081321	56.7874	61.727	60.998	64.6519	59.2108	58.8429	54.693	64.2504	57.5471	66.9252	Pds5a	Pds5a	Mus musculus PDS5 cohesin associated factor A (Pds5a), mRNA.,
NM_023684	10.1143	13.082	13.1581	12.4924	12.1154	14.1429	12.1277	17.131	13.0066	13.5534	Lime1	Lime1	Mus musculus Lck interacting transmembrane adaptor 1 (Lime1), mRNA.,
NM_001081322	0.57843	0.63524	0.61668	0.44728	0.23642	0.23417	0.34249	0.37095	0.3426	0.23165	Myo5c	Myo5c	Mus musculus myosin VC (Myo5c), mRNA.,
NM_023680	12.7963	14.1874	12.289	9.43032	14.2107	13.7768	12.941	13.6663	11.6875	7.12591	Tnfrsf22	Tnfrsf22	Mus musculus tumor necrosis factor receptor superfamily, member 22 (Tnfrsf22), transcript variant 2, mRNA.
NM_001081326	10.2687	9.92991	10.5409	10.8006	10.9067	10.5755	10.5917	11.185	10.209	10.8008	Agl	Agl	Mus musculus amylo-1,6-glucosidase, 4-alpha-glucanotransferase (Agl), mRNA.,
NM_177429	19.8506	23.3145	17.6005	24.3965	18.4303	22.4981	18.9303	22.2323	18.9195	23.1245	Ofd1	Ofd1	Mus musculus oral-facial-digital syndrome 1 gene homolog (human) (Ofd1), mRNA.
NR_027953	1.57345	1.40789	2.68909	0.35379	1.16195	2.17277	2.12629	1.72149	2.28681	2.25456	Trmt61b	Trmt61b	Mus musculus tRNA methyltransferase 61B (Trmt61b), transcript variant 1, long non-coding RNA.
NR_027950	1.13358	6.24031	3.22515	4.66506	4.81407	0.01878	3.96578	2.2489	2.2967	4.07326	4930526I15Rik	4930526I15Rik	Mus musculus RIKEN cDNA 4930526I15 gene (4930526I15Rik), transcript variant 3, long non-coding RNA.
NR_027957	3.89616	3.59956	3.46291	4.51089	3.56437	3.53188	4.27423	3.40103	3.33373	3.29816	Ppp4r1l-ps	Ppp4r1l-ps	Mus musculus protein phosphatase 4, regulatory subunit 1-like, pseudogene (Ppp4r1l-ps), non-coding RNA.
NR_027956	5.21997	4.69779	5.35559	5.42132	5.09313	6.22496	4.18702	5.22277	4.76718	5.76835	1700052K11Rik	1700052K11Rik	Mus musculus RIKEN cDNA 1700052K11 gene (1700052K11Rik), long non-coding RNA.
NR_027955	0.34924	0.46826	0.82339	0.38301	0.55291	0.6256	0.42852	0.38852	0.32701	0.60735	4931440P22Rik	4931440P22Rik	Mus musculus RIKEN cDNA 4931440P22 gene (4931440P22Rik), long non-coding RNA.
NR_027958	0.32064	0.28614	0.32193	0.34032	0.19106	0.32851	0.09763	0.15665	0.11638	0.26441	D930048N14Rik	D930048N14Rik	Mus musculus RIKEN cDNA D930048N14 gene (D930048N14Rik), long non-coding RNA.
NM_026960	19.203	20.4824	25.3685	19.4184	22.628	21.613	23.5664	22.3315	22.7625	19.3193	Gsdmd	Gsdmd	Mus musculus gasdermin D (Gsdmd), mRNA.
NM_001281803	4.33312	2.91298	2.35469	0.61099	7.5944	3.88473	3.09063	1.14395	3.42844	2.47907	Def8	Def8	Mus musculus differentially expressed in FDCP 8 (Def8), transcript variant 3, mRNA.,
NM_001286857	3.84154	4.38063	2.93405	3.98225	5.13231	4.86971	2.93679	3.3475	3.3099	2.75851	Gpatch4	Gpatch4	Mus musculus G patch domain containing 4 (Gpatch4), transcript variant 2, mRNA.
NM_053182	0.41159	0.69857	0.49337	0.54351	0.60927	0.60941	0.39097	0.48241	0.39489	0.34608	Pag1	Pag1	Mus musculus phosphoprotein associated with glycosphingolipid microdomains 1 (Pag1), transcript variant B, mRNA.,
NM_053183	72.3473	75.3391	72.7461	80.1234	66.5004	73.0717	67.9659	68.0666	70.1322	76.511	Ddx50	Ddx50	Mus musculus DEAD (Asp-Glu-Ala-Asp) box polypeptide 50 (Ddx50), mRNA.,
NM_053180	0.78093	0.47391	0.90081	0.58414	0.74165	0.35931	0.856	0.71913	1.06243	0.17312	Cdk20	Cdk20	Mus musculus cyclin-dependent kinase 20 (Cdk20), mRNA.
NM_053181	9.37623	6.25455	6.29066	4.31831	10.1346	6.35951	6.49072	2.80191	7.68695	5.18026	Pdxdc1	Pdxdc1	Mus musculus pyridoxal-dependent decarboxylase domain containing 1 (Pdxdc1), transcript variant 1, mRNA.
NM_053186	8.18962	7.09182	8.62958	10.4066	12.3276	13.217	10.0682	7.60295	11.4514	11.2934	Cnnm3	Cnnm3	Mus musculus cyclin M3 (Cnnm3), transcript variant 2, mRNA.
NM_053187	4.65018	2.01611	3.66919	2.08862	2.34564	1.63498	3.59738	2.95896	6.34321	2.55764	Gopc	Gopc	Mus musculus golgi associated PDZ and coiled-coil motif containing (Gopc), transcript variant 2, mRNA.
NM_001004366	0.66607	1.07417	0.45066	0.52121	0.49514	1.14138	0.61659	0.42012	0.38748	0.83588	Scube3	Scube3	Mus musculus signal peptide, CUB domain, EGF-like 3 (Scube3), mRNA.,
NM_001004367	9.13528	7.39306	8.38707	8.9522	7.99683	10.1344	7.26209	8.85522	7.57362	10.0793	Cxxc4	Cxxc4	Mus musculus CXXC finger 4 (Cxxc4), mRNA.
NM_001004364	4.88738	6.75418	5.28789	2.61928	10.0346	4.98037	5.6118	9.16991	5.49873	7.63121	Asap2	Asap2	Mus musculus ArfGAP with SH3 domain, ankyrin repeat and PH domain 2 (Asap2), transcript variant 1, mRNA.
NM_001004365	28.5154	24.8433	29.3345	30.508	31.4318	26.9131	31.9212	28.4143	31.7782	26.0408	Actr3b	Actr3b	Mus musculus ARP3 actin-related protein 3B (Actr3b), transcript variant 1, mRNA.
NM_001004362	6.63751	7.96736	6.42482	8.09962	6.07923	6.78904	7.12485	8.52109	5.24932	7.32046	2610008E11Rik	2610008E11Rik	Mus musculus RIKEN cDNA 2610008E11 gene (2610008E11Rik), mRNA.
NM_001004363	4.15001	5.18469	5.49785	4.45523	6.04335	4.35047	6.77163	5.52114	6.14189	5.08885	Nuak1	Nuak1	Mus musculus NUAK family, SNF1-like kinase, 1 (Nuak1), mRNA.
NR_046011	1.13278	1.09449	1.31646	1.03744	1.31394	0.51965	1.26303	1.08461	1.19409	0.93353	Particl	Particl	Mus musculus promoter of Mat2a antisense radiation induced circulating long non-coding RNA (Particl), long non-coding RNA.
NR_046017	0.99223	0.21155	0.79542	0.66292	1.0595	0.40523	0.41791	0.55168	2.38633	1.2239	9530052E02Rik	9530052E02Rik	Mus musculus RIKEN cDNA 9530052E02 gene (9530052E02Rik), long non-coding RNA.
NR_046014	0.50303	1.10382	1.20527	1.14051	1.20165	1.18682	0.61921	0.81795	0.61952	1.03197	A530006G24Rik	A530006G24Rik	Mus musculus RIKEN cDNA A530006G24 gene (A530006G24Rik), long non-coding RNA.
NR_046019	11.1063	7.30551	10.1013	11.9927	9.12665	9.7394	10.3484	12.0739	7.45051	10.1156	2700070H01Rik	2700070H01Rik	Mus musculus RIKEN cDNA 2700070H01 gene (2700070H01Rik), long non-coding RNA.
NM_001126491	4.16147	1.71713	2.31874	6.46366	1.72474	4.37346	2.87333	2.98191	0.54036	5.62665	Gm14459	Gm14459	Mus musculus predicted gene 14459 (Gm14459), mRNA.
NM_133865	9.17731	7.37995	10.7735	11.4114	13.125	10.3888	9.70718	9.34584	5.95639	5.38723	Dclre1b	Dclre1b	Mus musculus DNA cross-link repair 1B (Dclre1b), transcript variant 1, mRNA.,
NM_144516	19.2435	19.9145	13.3061	16.4196	11.1094	11.9331	16.9382	14.7918	10.8269	12.8726	Zmynd11	Zmynd11	Mus musculus zinc finger, MYND domain containing 11 (Zmynd11), transcript variant 3, mRNA.,
NM_144517	13.6293	13.6787	12.0889	14.3663	12.2856	12.7604	11.0075	12.9166	11.848	13.4414	Tbc1d19	Tbc1d19	Mus musculus TBC1 domain family, member 19 (Tbc1d19), mRNA.
NM_144515	4.52713	5.94629	5.11247	6.03556	4.07321	5.7746	5.72192	5.03256	3.46383	5.6557	Zfp52	Zfp52	Mus musculus zinc finger protein 52 (Zfp52), mRNA.
NM_144518	0.98202	0.73007	1.16333	1.13622	0.49656	0.98204	1.52173	0.80044	0.57318	0.53943	2900011O08Rik	2900011O08Rik	Mus musculus RIKEN cDNA 2900011O08 gene (2900011O08Rik), mRNA.
NM_144519	14.0345	5.46519	8.27838	3.41374	9.60776	7.49462	6.90072	7.3455	9.54379	6.29488	Zfp639	Zfp639	Mus musculus zinc finger protein 639 (Zfp639), transcript variant 1, mRNA.
NM_133869	14.7733	15.9353	14.5685	16.8087	12.0929	19.0646	11.7463	18.0097	13.8855	19.592	Cept1	Cept1	Mus musculus choline/ethanolaminephosphotransferase 1 (Cept1), transcript variant 2, mRNA.
NM_030096	23.9513	20.0177	19.4423	17.9185	19.0119	17.4155	18.6264	20.35	18.2649	18.2418	Ddx52	Ddx52	Mus musculus DEAD (Asp-Glu-Ala-Asp) box polypeptide 52 (Ddx52), mRNA.
NM_030093	36.2242	31.754	41.015	32.8101	39.8861	31.9569	35.1026	35.8546	41.6957	30.1823	Snrnp25	Snrnp25	Mus musculus small nuclear ribonucleoprotein 25 (U11/U12) (Snrnp25), mRNA.
NM_030091	13.1021	13.6318	16.8573	21.2851	20.783	8.66382	17.8983	13.2586	14.0487	17.4838	Ola1	Ola1	Mus musculus Obg-like ATPase 1 (Ola1), transcript variant 1, mRNA.
NM_176982	4.37443	5.55322	4.66753	4.13447	4.57121	5.20494	3.74724	3.22834	3.65802	5.12256	Fbxo48	Fbxo48	Mus musculus F-box protein 48 (Fbxo48), mRNA.,
NM_028419	52.3737	38.6833	52.4976	51.7015	61.6912	47.7214	64.8147	48.5382	62.9465	49.0616	Glrx5	Glrx5	Mus musculus glutaredoxin 5 (Glrx5), mRNA.
NM_028416	1.69119	1.72642	1.21161	1.74406	1.52811	2.26406	1.12797	1.50003	1.89766	2.03943	Kremen2	Kremen2	Mus musculus kringle containing transmembrane protein 2 (Kremen2), mRNA.
NM_028417	38.4474	29.7574	30.8728	28.2929	40.5179	33.2433	39.8735	27.1015	50.4425	24.7297	Ttc9b	Ttc9b	Mus musculus tetratricopeptide repeat domain 9B (Ttc9b), mRNA.
NM_028412	16.2738	14.3922	14.634	16.6962	10.6494	16.959	12.887	19.7978	7.23887	19.7405	Ciz1	Ciz1	Mus musculus CDKN1A interacting zinc finger protein 1 (Ciz1), transcript variant 5, mRNA.
NM_028410	25.3851	22.6659	25.0178	23.5598	21.6506	22.4469	24.8461	24.7807	23.209	23.7547	Thap12	Prkrir	Mus musculus protein-kinase, interferon-inducible double stranded RNA dependent inhibitor, repressor of (P58 repressor) (Prkrir), mRNA.
NM_028411	4.70164	5.066	4.57659	7.12696	2.27158	7.35884	2.68011	4.28802	3.04798	6.94178	Tmem138	Tmem138	Mus musculus transmembrane protein 138 (Tmem138), transcript variant 1, mRNA.
NM_001081196	49.225	51.0891	45.417	49.1397	54.3627	46.8848	52.7192	47.6052	47.8473	45.8061	Hnrnpul2	Hnrnpul2	Mus musculus heterogeneous nuclear ribonucleoprotein U-like 2 (Hnrnpul2), mRNA.
NM_001081194	8.87962	9.7049	9.99709	9.9658	9.42708	10.817	9.37024	11.8984	9.51775	11.2119	Kcnh4	Kcnh4	Mus musculus potassium voltage-gated channel, subfamily H (eag-related), member 4 (Kcnh4), mRNA.
NR_105829	6.94252	39.6653	32.3618	33.0063	16.026	21.3798	19.88	36.4683	42.7156	22.8836	Mir6403	Mir6403	Mus musculus microRNA 6403 (Mir6403), microRNA.
NM_175443	4.94414	4.89577	5.99564	5.30491	5.35007	5.04305	4.96104	4.57788	6.83654	4.66155	Etnk2	Etnk2	Mus musculus ethanolamine kinase 2 (Etnk2), mRNA.,
NM_175445	11.0494	10.523	11.502	10.68	13.0661	9.40195	10.6083	9.05447	11.2193	10.0826	Rassf2	Rassf2	Mus musculus Ras association (RalGDS/AF-6) domain family member 2 (Rassf2), mRNA.
NM_175446	0.09058	0.23334	0.10397	0.3821	0.14067	0.17673	0.34149	0.38363	0.38836	0.12623	Zmat1	Zmat1	Mus musculus zinc finger, matrin type 1 (Zmat1), mRNA.,
NR_024097	2.56198	2.42085	1.90839	2.25094	1.72253	1.7556	2.46184	2.35769	1.4617	2.2321	Gm14057	Gm14057	Mus musculus predicted gene 14057 (Gm14057), non-coding RNA.
NR_024093	1.76949	2.071	1.80383	1.38527	3.88473	1.63818	0.40907	1.91628	2.52231	0.73916	Gm44505	n/a	n/a
NM_001302078	8.79303	11.1918	13.6929	13.7471	8.03703	11.8726	12.7197	9.01728	15.1003	12.0152	Fkbp1a	Fkbp1a	Mus musculus FK506 binding protein 1a (Fkbp1a), transcript variant 1, mRNA.
NM_001302077	15.3974	6.40411	3.99134	7.17015	11.6167	3.73505	10.5152	6.41874	7.19543	11.497	Fkbp1a	Fkbp1a	Mus musculus FK506 binding protein 1a (Fkbp1a), transcript variant 1, mRNA.
NR_040750	8.4158	12.6588	9.93328	11.9936	10.6113	9.75554	11.689	8.33936	9.63607	7.28568	Gm20752	Gm20752	Mus musculus predicted gene, 20752 (Gm20752), long non-coding RNA.
NR_040751	0.11137	0.58473	0.60162	0.72216	0.11642	0.89375	0.83243	0.99041	0.53872	0.43131	Gm10745	Gm10745	Mus musculus predicted gene 10745 (Gm10745), long non-coding RNA.
NR_040754	0.60294	0.35211	0.54645	0.38385	0.46034	0.4477	0.51158	0.69942	0.2643	0.45178	4930546K05Rik	4930546K05Rik	Mus musculus RIKEN cDNA 4930546K05 gene (4930546K05Rik), long non-coding RNA.
NR_040755	0.71036	1.86938	2.32848	4.15723	4.04393	5.36344	1.16179	3.55799	1.14813	5.23753	4930568E12Rik	4930568E12Rik	Mus musculus RIKEN cDNA 4930568E12 gene (4930568E12Rik), long non-coding RNA.
NR_040283	0.87648	1.35344	0.57933	0.48807	0.93974	0.86342	0.63405	0.81177	0.56003	1.05172	3632454L22Rik	3632454L22Rik	Mus musculus RIKEN cDNA 3632454L22 gene (3632454L22Rik), transcript variant 3, long non-coding RNA.
NR_040287	0.91548	1.61443	1.62999	0.74106	0.99228	1.38939	1.83671	2.12509	1.20874	1.73181	A730020E08Rik	A730020E08Rik	Mus musculus RIKEN cDNA A730020E08 gene (A730020E08Rik), long non-coding RNA.
NM_001145799	14.5494	15.4947	17.9246	20.4753	13.3567	21.067	25.2161	23.1526	15.3188	18.1444	Ctla2a	Ctla2a	Mus musculus cytotoxic T lymphocyte-associated protein 2 alpha (Ctla2a), transcript variant 2, mRNA.
NM_001310440	0	0	0	0	1e-05	0	0	0	0	0	Adam22	Adam22	Mus musculus a disintegrin and metallopeptidase domain 22 (Adam22), transcript variant 2, mRNA.,
NM_001285797	2.51013	0.61773	0.00039	2.60521	6.6429	1.69557	2.89238	2.91597	4.37306	1.90972	Zfp27	Zfp27	Mus musculus zinc finger protein 27 (Zfp27), transcript variant 3, mRNA.
NM_018873	0.65749	0.55896	0.60766	0.40626	0.61329	0.46749	0.49655	0.52066	0.50385	0.53483	Srcin1	Srcin1	Mus musculus SRC kinase signaling inhibitor 1 (Srcin1), mRNA.
NM_018872	32.9955	44.5305	35.0834	46.8394	32.4535	49.2715	31.8425	53.4653	32.6651	52.4166	Tmem131	Tmem131	Mus musculus transmembrane protein 131 (Tmem131), mRNA.,
NM_018871	194.728	169.001	194.934	172.519	200.562	167.323	200.636	163.059	204.756	160.153	Ywhag	Ywhag	Mus musculus tyrosine 3-monooxygenase/tryptophan 5-monooxygenase activation protein, gamma polypeptide (Ywhag), mRNA.
NM_018877	30.5248	28.9177	30.8266	25.7093	31.1372	30.2608	28.3643	37.8267	28.3381	34.3306	Setdb1	Setdb1	Mus musculus SET domain, bifurcated 1 (Setdb1), transcript variant 3, mRNA.,
NM_018875	11.5297	7.48193	17.1236	11.4541	14.7885	11.9385	14.6165	8.67875	10.5974	11.6579	Snx12	Snx12	Mus musculus sorting nexin 12 (Snx12), transcript variant 2, mRNA.
NM_018879	10.2861	10.1647	9.95798	10.7131	12.6727	10.5846	11.0441	10.6686	12.2011	13.1634	Nprl2	Nprl2	Mus musculus nitrogen permease regulator-like 2 (Nprl2), mRNA.
NM_018878	12.7343	11.2906	11.675	10.2345	11.0067	10.9198	10.8812	11.2866	10.3902	10.6607	Paxip1	Paxip1	Mus musculus PAX interacting (with transcription-activation domain) protein 1 (Paxip1), mRNA.,
NM_001346799	8.77588	11.7007	11.6484	7.21281	14.9685	13.8553	10.2847	7.56292	11.7096	7.66179	Scaf4	Scaf4	Mus musculus SR-related CTD-associated factor 4 (Scaf4), mRNA.,
NM_001285862	2.11861	1.92151	2.59693	2.54713	2.85882	1.65219	1.63569	0.58818	1.6967	1.51985	Sgip1	Sgip1	Mus musculus SH3-domain GRB2-like (endophilin) interacting protein 1 (Sgip1), transcript variant 2, mRNA.,
NM_001285863	4.76825	1.65394	7.06368	7.15635	3.00644	5.06003	6.52574	5.9529	7.01426	6.83365	Pphln1	Pphln1	Mus musculus periphilin 1 (Pphln1), transcript variant 3, mRNA.
NM_001285865	5.93961	4.90185	6.10522	6.02523	5.05038	4.37863	5.30545	4.10073	6.31444	4.23603	C77080	C77080	Mus musculus expressed sequence C77080 (C77080), transcript variant 4, mRNA.
NM_021891	39.2672	33.5382	32.7228	30.0899	33.1893	32.4933	37.4798	31.1922	31.2512	33.636	Fignl1	Fignl1	Mus musculus fidgetin-like 1 (Fignl1), transcript variant 2, mRNA.,
NM_021890	22.7189	28.9128	25.8995	24.2877	22.7049	29.519	20.3455	26.3032	27.665	29.8308	Fads3	Fads3	Mus musculus fatty acid desaturase 3 (Fads3), mRNA.
NM_021893	3.8697	3.89467	3.76994	4.4424	3.15826	3.14902	3.47264	3.97419	3.90881	3.96096	Cd274	Cd274	Mus musculus CD274 antigen (Cd274), mRNA.
NM_021895	86.272	87.5464	84.345	89.0005	82.831	91.6153	82.3022	89.2625	83.1421	84.2877	Actn4	Actn4	Mus musculus actinin alpha 4 (Actn4), mRNA.
NM_021897	4.80699	4.62329	4.42736	4.17981	2.77593	1.83719	2.06629	4.67333	1.96942	2.41593	Trp53inp1	Trp53inp1	Mus musculus transformation related protein 53 inducible nuclear protein 1 (Trp53inp1), transcript variant 2, mRNA.,Mus musculus transformation related protein 53 inducible nuclear protein 1 (Trp53inp1), transcript variant 1, mRNA.,
NM_021896	8.65791	9.43631	9.40972	10.6386	8.20173	10.3955	9.08693	9.53744	11.5736	9.65034	Gucy1a3	Gucy1a3	Mus musculus guanylate cyclase 1, soluble, alpha 3 (Gucy1a3), mRNA.,
NM_033037	1.55618	1.06613	1.4553	2.10235	1.47432	1.47985	1.91444	1.21916	1.03049	1.67745	Cdo1	Cdo1	Mus musculus cysteine dioxygenase 1, cytosolic (Cdo1), mRNA.
NM_023386	4.91452	2.93625	4.0628	2.30422	2.51036	2.34674	2.52335	3.15806	3.23394	2.66807	Rtp4	Rtp4	Mus musculus receptor transporter protein 4 (Rtp4), mRNA.
NM_001024135	4.54698	5.20493	3.65851	4.16677	4.96574	4.79838	3.9494	4.01555	4.15318	5.34848	Kbtbd7	Kbtbd7	Mus musculus kelch repeat and BTB (POZ) domain containing 7 (Kbtbd7), mRNA.
NM_001143790	7.34673	7.8867	11.2195	6.00624	9.33075	10.1581	8.44065	8.10923	10.3686	12.4258	Ctc1	Ctc1	Mus musculus CTS telomere maintenance complex component 1 (Ctc1), transcript variant 2, mRNA.
NM_001025428	3.19875	4.17429	2.82869	3.97527	1.87192	4.7249	1.61008	3.34394	2.41547	4.51215	Spag9	Spag9	Mus musculus sperm associated antigen 9 (Spag9), transcript variant 7, mRNA.
NM_001025429	1.03325	1.68901	1.9944	2.93755	1.90915	0.46449	2.64318	4.03132	2.06151	1.57525	Spag9	Spag9	Mus musculus sperm associated antigen 9 (Spag9), transcript variant 7, mRNA.
NM_001277230	3.51682	3.55903	2.67732	4.64114	2.80496	4.05574	2.88955	4.06081	3.10542	4.02618	Zbtb24	Zbtb24	Mus musculus zinc finger and BTB domain containing 24 (Zbtb24), transcript variant 4, non-coding RNA.,Mus musculus zinc finger and BTB domain containing 24 (Zbtb24), transcript variant 3, mRNA.,
NM_001037877	60.9409	68.4988	64.2525	56.5102	63.0877	63.5053	62.307	67.3139	65.6299	67.102	Tcf25	Tcf25	Mus musculus transcription factor 25 (basic helix-loop-helix) (Tcf25), transcript variant 2, mRNA.,Mus musculus transcription factor 25 (basic helix-loop-helix) (Tcf25), transcript variant 3, mRNA.,
NM_001025426	1.88546	2.10087	3.1435	2.73612	2.52308	2.63452	3.68618	4.14841	4.47669	3.47454	Depdc5	Depdc5	Mus musculus DEP domain containing 5 (Depdc5), transcript variant 3, mRNA.
NM_001114311	33.4705	35.95	26.4847	36.1918	29.54	39.5502	29.5246	38.7964	33.2555	37.4186	Stox2	Stox2	Mus musculus storkhead box 2 (Stox2), transcript variant 3, mRNA.
NM_001114312	1.74537	2.05894	0.72446	1.59857	1.59396	2.54606	1.39773	2.62011	1.61825	1.71734	Shtn1	Shtn1	Mus musculus shootin 1 (Shtn1), transcript variant 1, mRNA.
NM_001185164	24.2931	19.3111	23.3714	18.3756	26.6012	17.3156	27.0412	17.6899	23.5984	17.3981	Vegfb	Vegfb	Mus musculus vascular endothelial growth factor B (Vegfb), transcript variant 1, mRNA.
NM_001185162	7.01176	2.94973	5.1568	7.32242	7.18697	6.49679	8.09942	3.72746	5.03079	6.72397	Wdr53	Wdr53	Mus musculus WD repeat domain 53 (Wdr53), transcript variant 1, mRNA.
NR_102396	1.90393	1.15616	1.67078	1.6377	1.46736	2.5938	1.68508	2.87083	0.67479	2.24248	C130046K22Rik	C130046K22Rik	Mus musculus RIKEN cDNA C130046K22 gene (C130046K22Rik), transcript variant 2, long non-coding RNA.
NM_025596	294.341	278.016	292.928	262.731	317.253	261.458	292.869	255.995	310.18	281.628	Prelid1	Prelid1	Mus musculus PRELI domain containing 1 (Prelid1), mRNA.
NM_001195338	4.00345	2.29377	4.50505	4.85537	3.20904	1.57261	3.25416	2.3943	3.74766	3.61129	Bbip1	Bbip1	Mus musculus BBSome interacting protein 1 (Bbip1), transcript variant 1, mRNA.
NR_102394	0.11237	0.31963	0.39197	0.21627	0.26053	0.38169	0.21499	0.35164	0.88906	0.10141	Gm12992	Gm12992	Mus musculus predicted gene 12992 (Gm12992), transcript variant 1, long non-coding RNA.
NR_102393	1.28187	1.56671	1.20716	1.64932	1.09134	1.00473	0.87087	1.30705	0.56213	0.8362	Gm12992	Gm12992	Mus musculus predicted gene 12992 (Gm12992), transcript variant 1, long non-coding RNA.
NR_102392	24.5449	37.0004	40.7078	26.4501	34.3774	25.4378	19.8754	30.0409	29.7717	30.3787	Mea1	Mea1	Mus musculus male enhanced antigen 1 (Mea1), transcript variant 6, non-coding RNA.,Mus musculus male enhanced antigen 1 (Mea1), transcript variant 2, mRNA.,
NM_019753	1.59514	1.85776	1.87568	2.19132	1.75137	1.64308	1.38263	1.87853	1.65084	1.31612	Cdh17	Cdh17	Mus musculus cadherin 17 (Cdh17), mRNA.,
NM_130858	0.67849	0.66119	0.30173	1.02808	0.80564	0.71296	0.7968	0.6237	0.65442	0.68998	Nxph3	Nxph3	Mus musculus neurexophilin 3 (Nxph3), mRNA.
NM_130859	6.89017	7.1547	8.04579	6.12615	8.76865	7.19275	8.67778	7.04189	9.41349	6.96136	Card10	Card10	Mus musculus caspase recruitment domain family, member 10 (Card10), mRNA.,
NM_019756	4.73367	2.99461	1.90427	2.91022	1.69267	3.22912	2.56917	2.23547	2.52908	0.05786	Tubd1	Tubd1	Mus musculus tubulin, delta 1 (Tubd1), transcript variant 1, mRNA.
NM_001195486	7.88125	3.80613	7.31343	3.9728	5.60369	5.59409	9.8131	3.46068	3.34962	6.44888	Srsf7	Srsf7	Mus musculus serine/arginine-rich splicing factor 7 (Srsf7), transcript variant 4, mRNA.
NM_001195487	11.0567	8.29941	8.95738	8.99583	10.5804	8.07418	10.8959	10.9403	15.3062	9.29981	Srsf7	Srsf7	Mus musculus serine/arginine-rich splicing factor 7 (Srsf7), transcript variant 4, mRNA.
NM_001291455	258.868	232.372	263.87	221.105	271.892	239.304	266.595	227.36	268.352	218.103	Dpysl3	Dpysl3	Mus musculus dihydropyrimidinase-like 3 (Dpysl3), transcript variant 3, mRNA.
NM_029406	27.5276	23.6472	21.6841	15.7325	33.0018	24.2447	24.2476	23.1533	31.1263	21.846	Pih1d1	Pih1d1	Mus musculus PIH1 domain containing 1 (Pih1d1), transcript variant 1, mRNA.
NM_029407	1.82907	2.09082	1.85915	2.43692	1.76294	2.26104	1.42191	1.93146	2.02488	2.35168	Fam227a	Fam227a	Mus musculus family with sequence similarity 227, member A (Fam227a), mRNA.
NM_029404	2.07125	3.26506	1.83374	2.35531	1.75341	2.45712	1.49523	3.3678	1.76079	3.4047	Phf14	Phf14	Mus musculus PHD finger protein 14 (Phf14), transcript variant 1, mRNA.
NM_029402	20.1668	24.0695	19.9761	23.5268	18.0459	21.1251	20.033	24.215	20.2753	20.5484	Cul2	Cul2	Mus musculus cullin 2 (Cul2), mRNA.,
NM_029401	12.0089	14.8568	13.3811	15.3082	13.0838	14.4298	11.9359	16.1076	13.6196	16.9789	Vwa5b1	Vwa5b1	Mus musculus von Willebrand factor A domain containing 5B1 (Vwa5b1), mRNA.,
NM_029408	0.6796	0.95891	0.93099	0.98948	0.93309	0.71046	0.20869	0.71597	0.83658	0.4916	Iqcd	Iqcd	Mus musculus IQ motif containing D (Iqcd), mRNA.,
NM_029409	24.219	24.562	25.4422	24.2355	28.4114	28.8749	31.9127	24.843	29.2928	25.026	Mff	Mff	Mus musculus mitochondrial fission factor (Mff), transcript variant 1, mRNA.,
NM_001166589	7.08519	4.09316	12.4855	4.12635	2.49166	6.88924	6.31629	4.12323	5.06469	5.96317	Eif5a	Eif5a	Mus musculus eukaryotic translation initiation factor 5A (Eif5a), transcript variant 4, mRNA.
NM_001166581	8.95681	12.6917	8.95033	12.3342	9.2432	11.6017	9.21929	13.8361	7.0573	12.5667	BC005561	BC005561	Mus musculus cDNA sequence BC005561 (BC005561), mRNA.
NM_001166583	3.80269	3.40484	3.65547	3.37599	2.17642	0.57991	4.09302	1.63262	3.24737	2.52298	Fam122b	Fam122b	Mus musculus family with sequence similarity 122, member B (Fam122b), transcript variant 2, mRNA.
NM_001166585	1.94365	5.07215	1.86588	4.07559	0.48254	1.68683	0.90219	0.00026	0.28554	2.2881	Tead1	Tead1	Mus musculus TEA domain family member 1 (Tead1), transcript variant 3, mRNA.,Mus musculus TEA domain family member 1 (Tead1), transcript variant 2, mRNA.,
NM_001166584	8.37566	9.7894	5.02016	10.3782	7.38909	9.46152	10.1125	10.8295	9.37079	10.7944	Tead1	Tead1	Mus musculus TEA domain family member 1 (Tead1), transcript variant 3, mRNA.,Mus musculus TEA domain family member 1 (Tead1), transcript variant 2, mRNA.,
NM_028759	13.4856	13.8484	14.7441	15.4436	12.2782	14.9754	12.4407	13.2945	12.6905	14.1704	Dcaf6	Dcaf6	Mus musculus DDB1 and CUL4 associated factor 6 (Dcaf6), mRNA.
NM_028758	18.3632	15.6892	17.0324	15.8113	18.2962	15.983	16.5146	15.0073	17.1604	15.357	Gga2	Gga2	Mus musculus golgi associated, gamma adaptin ear containing, ARF binding protein 2 (Gga2), mRNA.,
NM_001081128	11.4348	11.4872	12.2492	10.6318	11.6826	10.7131	13.0448	10.7177	13.4366	11.2848	Mtr	Mtr	Mus musculus 5-methyltetrahydrofolate-homocysteine methyltransferase (Mtr), mRNA.
NM_001081122	2.53693	1.52543	2.33583	2.17455	1.86582	2.69976	0.93398	2.72329	3.07167	2.44374	Cep63	Cep63	Mus musculus centrosomal protein 63 (Cep63), transcript variant 1, mRNA.
NM_028754	8.54176	10.1826	9.96854	10.7229	7.69732	6.59078	9.44102	7.27662	9.09326	9.34797	0610037L13Rik	0610037L13Rik	Mus musculus RIKEN cDNA 0610037L13 gene (0610037L13Rik), mRNA.,
NM_001252414	0.47479	1.46246	1.28172	0.77985	3.82273	0.52958	0.66378	0.42404	1.76993	0.65624	Rpain	Rpain	Mus musculus RPA interacting protein (Rpain), transcript variant 1, mRNA.
NM_001290495	1.07986	0.3571	1.85977	1.94248	2.15618	2.55818	3.34376	1.67344	0.57574	0.89186	Trub2	Trub2	Mus musculus TruB pseudouridine (psi) synthase family member 2 (Trub2), transcript variant 2, mRNA.
NR_073583	21.7807	15.388	19.1386	15.5065	19.2044	17.4243	20.6159	17.4001	22.2392	19.8405	Ppp2r2b	Ppp2r2b	Mus musculus protein phosphatase 2, regulatory subunit B, beta (Ppp2r2b), transcript variant 3, non-coding RNA.,Mus musculus protein phosphatase 2, regulatory subunit B, beta (Ppp2r2b), transcript variant 2, mRNA.,
NM_178440	0.23817	0.09942	0.22183	0.25424	0.24948	0.23729	0.39782	0.20321	0.18091	0.27343	Myo1g	Myo1g	Mus musculus myosin IG (Myo1g), mRNA.
NM_010656	6.63564	7.58629	6.92918	8.82672	5.88985	8.92482	6.06345	8.04998	6.08298	7.62093	Sspn	Sspn	Mus musculus sarcospan (Sspn), transcript variant 2, mRNA.
NM_010655	234.31	194.208	207.656	190.279	212.755	185.095	239.719	197.998	232.934	189.476	Kpna2	Kpna2	Mus musculus karyopherin (importin) alpha 2 (Kpna2), mRNA.
NM_206535	0.98433	2.56576	2.05006	1.16056	1.06974	1.95913	1.57809	1.57395	0.99326	2.01902	Cd200r2	Cd200r2	Mus musculus Cd200 receptor 2 (Cd200r2), mRNA.
NM_206534	90.9177	122.207	106.624	151.55	90.052	131.268	95.8445	133.344	93.887	163.046	Churc1	Churc1	Mus musculus churchill domain containing 1 (Churc1), mRNA.
NM_146062	14.6508	16.5537	13.9853	14.048	11.5043	11.1578	16.8016	14.6988	16.2293	16.676	Pphln1	Pphln1	Mus musculus periphilin 1 (Pphln1), transcript variant 3, mRNA.
NM_010658	16.1251	14.8592	16.3798	16.4222	17.7459	16.1141	16.4841	15.5804	17.8907	16.7603	Mafb	Mafb	Mus musculus v-maf musculoaponeurotic fibrosarcoma oncogene family, protein B (avian) (Mafb), mRNA.
NM_018799	160.716	160.094	168.926	144.904	161.619	152.099	151.201	145.31	149.899	157.785	Eif3i	Eif3i	Mus musculus eukaryotic translation initiation factor 3, subunit I (Eif3i), mRNA.
NM_018796	372.425	389.684	385.331	416.77	424.743	389.42	406.07	354.904	391.812	372.803	Eef1b2	Eef1b2	Mus musculus eukaryotic translation elongation factor 1 beta 2 (Eef1b2), mRNA.
NM_018797	17.7762	20.7619	18.9868	21.7147	16.7506	21.2608	16.4661	22.3396	17.5758	21.7162	Plxnc1	Plxnc1	Mus musculus plexin C1 (Plxnc1), mRNA.
NM_018794	63.3305	87.0285	73.7516	89.0016	62.427	87.5069	62.3322	94.8827	64.1456	86.0618	Atp6ap1	Atp6ap1	Mus musculus ATPase, H+ transporting, lysosomal accessory protein 1 (Atp6ap1), mRNA.,
NM_018793	9.05534	5.54299	7.42008	6.99661	9.12638	4.85815	4.71257	4.92076	4.84723	5.76157	Tyk2	Tyk2	Mus musculus tyrosine kinase 2 (Tyk2), transcript variant 2, mRNA.
NR_136929	19.7611	17.8852	13.1852	16.4202	13.7896	13.8015	8.90026	24.0301	11.5657	39.2091	Gm29443	n/a	n/a
NM_018791	1.47906	0.96914	1.43745	1.47056	1.17911	1.83333	0.74051	1.26262	0.22069	0.72486	Zfp108	Zfp108	Mus musculus zinc finger protein 108 (Zfp108), mRNA.
NM_027839	1.27472	1.47667	1.48745	2.3425	1.5569	1.81211	2.07446	2.27321	1.60079	1.71069	Ceacam20	Ceacam20	Mus musculus carcinoembryonic antigen-related cell adhesion molecule 20 (Ceacam20), mRNA.
NM_027838	2.80063	0.5515	0.51864	0.56437	1.33856	3.87836	0.64498	1.94974	0.96495	1.12282	Senp8	Senp8	Mus musculus SUMO/sentrin specific peptidase 8 (Senp8), transcript variant 5, mRNA.
NM_027835	1.34077	1.25755	1.00757	0.89734	1.20291	0.65816	0.92315	1.0063	0.98137	0.77209	Ifih1	Ifih1	Mus musculus interferon induced with helicase C domain 1 (Ifih1), transcript variant 1, mRNA.,
NM_027834	0.3724	0.39843	0.35111	0.49133	0.54908	0.22624	0.87943	0.32978	0.63998	0.44101	9130008F23Rik	9130008F23Rik	Mus musculus RIKEN cDNA 9130008F23 gene (9130008F23Rik), mRNA.,
NM_027830	7.86413	7.62247	7.51798	7.86696	7.33326	8.72361	8.14432	8.18921	7.77652	7.63147	Mcm9	Mcm9	Mus musculus minichromosome maintenance 9 homologous recombination repair factor (Mcm9), mRNA.,
NM_001253708	5.85528	4.01501	5.16714	3.09591	2.38366	2.39686	2.56879	4.36957	3.24451	3.16205	Mbnl1	Mbnl1	Mus musculus muscleblind-like 1 (Drosophila) (Mbnl1), transcript variant 5, mRNA.
NM_001033472	18.9659	23.3236	15.9147	22.7142	14.9719	20.2708	14.7708	22.419	13.489	24.1817	A830080D01Rik	A830080D01Rik	Mus musculus RIKEN cDNA A830080D01 gene (A830080D01Rik), mRNA.
NM_001033474	35.6819	37.0679	39.0731	36.5781	36.3303	32.3032	34.7938	34.5823	35.7021	36.3278	Atxn7l3b	Atxn7l3b	Mus musculus ataxin 7-like 3B (Atxn7l3b), mRNA.
NM_024179	37.9878	39.7492	37.6837	41.1071	37.1335	45.8227	41.5538	41.1071	35.1576	42.061	0610009O20Rik	0610009O20Rik	Mus musculus RIKEN cDNA 0610009O20 gene (0610009O20Rik), mRNA.,
NM_016915	5.58066	1.93175	3.43977	3.66102	4.91825	3.05434	7.30435	1.82179	3.09563	1.39952	Pla2g6	Pla2g6	Mus musculus phospholipase A2, group VI (Pla2g6), transcript variant 3, mRNA.
NM_001045864	5.66317	3.99199	10.1042	1.83679	10.6171	8.47548	8.35758	4.56817	11.4528	4.69652	Nelfe	Nelfe	Mus musculus negative elongation factor complex member E, Rdbp (Nelfe), transcript variant 1, mRNA.
NM_011218	41.4819	51.0962	45.8261	38.134	48.168	49.9244	40.1877	49.9237	44.9243	43.843	Ptprs	Ptprs	Mus musculus protein tyrosine phosphatase, receptor type, S (Ptprs), transcript variant 2, mRNA.
NM_011214	2.10272	2.42116	3.16532	0.89936	2.14485	2.30154	3.0138	2.2943	3.66684	2.69017	Ptpru	Ptpru	Mus musculus protein tyrosine phosphatase, receptor type, U (Ptpru), transcript variant 1, mRNA.,
NM_011215	9.35957	12.5659	9.64605	13.0861	11.2315	12.6168	9.18946	11.7844	9.4492	13.1679	Ptprn2	Ptprn2	Mus musculus protein tyrosine phosphatase, receptor type, N polypeptide 2 (Ptprn2), mRNA.
NM_011211	0.0173	0.08744	0.06506	0.14016	0.0893	0.01597	0.09514	0.04057	0.10993	0.07735	Ptprd	Ptprd	Mus musculus protein tyrosine phosphatase, receptor type, D (Ptprd), mRNA.,
NM_011212	2.53677	2.43609	1.69787	3.43466	2.90331	2.74471	1.23303	2.26266	2.56689	2.69843	Ptpre	Ptpre	Mus musculus protein tyrosine phosphatase, receptor type, E (Ptpre), transcript variant 2, mRNA.
NM_011213	24.2235	35.1883	26.014	34.0158	26.3953	36.0726	25.4402	37.8927	26.4029	36.6435	Ptprf	Ptprf	Mus musculus protein tyrosine phosphatase, receptor type, F (Ptprf), mRNA.
NM_016973	5.80397	3.45877	3.03544	9.04837	4.32185	7.32377	5.14718	4.32998	11.1867	7.19834	St6galnac6	St6galnac6	Mus musculus ST6 (alpha-N-acetyl-neuraminyl-2,3-beta-galactosyl-1, 3)-N-acetylgalactosaminide alpha-2,6-sialyltransferase 6 (St6galnac6), transcript variant 1, mRNA.,Mus musculus ST6 (alpha-N-acetyl-neuraminyl-2,3-beta-galactosyl-1, 3)-N-acetylgalactosaminide alpha-2,6-sialyltransferase 6 (St6galnac6), transcript variant 4, mRNA.,
NM_016974	20.7543	16.9006	18.6191	16.6163	21.1281	20.0103	18.3039	14.5873	19.9806	17.3747	Dbp	Dbp	Mus musculus D site albumin promoter binding protein (Dbp), mRNA.
NR_028567	47.5808	87.2859	53.2337	106.649	61.6516	160.522	30.5075	67.6605	73.2851	83.2949	Snord1b	Snord1b	Mus musculus small nucleolar RNA, C/D box 1B (Snord1b), small nucleolar RNA.
NM_177727	41.8812	33.3529	41.5733	38.8509	39.505	35.3672	42.2714	36.3166	37.9622	34.5878	Lsm14b	Lsm14b	Mus musculus LSM family member 14B (Lsm14b), mRNA.,
NM_177725	20.5598	32.1716	23.6566	27.2169	22.4532	28.7055	22.5407	26.8359	21.8469	27.88	Lrrc8a	Lrrc8a	Mus musculus leucine rich repeat containing 8A (Lrrc8a), mRNA.
NM_030152	17.0713	17.0316	20.2833	18.1254	21.136	18.9112	18.4991	15.4196	19.6437	14.8666	Nol3	Nol3	Mus musculus nucleolar protein 3 (apoptosis repressor with CARD domain) (Nol3), mRNA.
NM_016919	2.9182	3.32454	1.19841	0.89819	3.12601	2.7615	3.56098	1.21879	2.73118	1.8079	Col5a3	Col5a3	Mus musculus collagen, type V, alpha 3 (Col5a3), transcript variant 2, mRNA.
NM_001284221	1.26057	3.23007	2.91208	2.11485	1.65687	1.68239	1.34316	1.49211	1.33516	1.2997	Agtpbp1	Agtpbp1	Mus musculus ATP/GTP binding protein 1 (Agtpbp1), transcript variant 4, mRNA.,Mus musculus ATP/GTP binding protein 1 (Agtpbp1), transcript variant 1, mRNA.,
NM_009610	10.6671	6.92623	7.15565	7.11174	8.98839	6.95941	7.0512	6.68788	6.75871	6.67075	Actg2	Actg2	Mus musculus actin, gamma 2, smooth muscle, enteric (Actg2), mRNA.,
NM_009615	12.275	13.2925	11.9634	12.7198	13.3383	16.0824	10.6884	14.9719	14.4784	13.2508	Adam17	Adam17	Mus musculus a disintegrin and metallopeptidase domain 17 (Adam17), transcript variant 1, mRNA.
NM_009614	53.2517	72.9627	61.9415	57.5227	59.8326	72.6148	55.2407	72.404	65.9165	66.9709	Adam15	Adam15	Mus musculus a disintegrin and metallopeptidase domain 15 (metargidin) (Adam15), transcript variant 1, mRNA.
NM_009616	38.5739	51.84	46.8352	53.035	41.9638	56.2804	37.6467	58.8729	49.4334	56.8233	Adam19	Adam19	Mus musculus a disintegrin and metallopeptidase domain 19 (meltrin beta) (Adam19), transcript variant 1, mRNA.
NM_007507	238.416	286.265	247.074	294.061	263.209	305.174	285.439	276.381	231.637	271.467	Atp5k	Atp5k	Mus musculus ATP synthase, H+ transporting, mitochondrial F1F0 complex, subunit E (Atp5k), mRNA.
NM_007506	104.73	100.43	88.1154	90.3662	103.196	89.695	87.7956	92.8832	103.253	97.0854	Atp5g1	Atp5g1	Mus musculus ATP synthase, H+ transporting, mitochondrial F0 complex, subunit C1 (subunit 9) (Atp5g1), transcript variant 2, mRNA.
NM_007505	380.86	352.774	371.137	333.87	412.101	340.893	407.508	327.952	402.858	323.275	Atp5a1	Atp5a1	Mus musculus ATP synthase, H+ transporting, mitochondrial F1 complex, alpha subunit 1 (Atp5a1), mRNA.
NM_007502	65.1757	97.1587	72.2048	86.0172	67.3736	84.5098	72.6209	87.8099	68.2621	86.677	Atp1b3	Atp1b3	Mus musculus ATPase, Na+/K+ transporting, beta 3 polypeptide (Atp1b3), mRNA.
NM_001304574	47.3817	40.0619	45.0855	40.4345	44.9216	34.6146	50.2588	35.7579	46.8073	38.0692	Arf2	Arf2	Mus musculus ADP-ribosylation factor 2 (Arf2), transcript variant 1, mRNA.
NM_001304575	2.80094	1.64943	2.4308	2.76553	3.06644	2.47094	2.35565	2.88324	2.77908	2.06394	Vezt	Vezt	Mus musculus vezatin, adherens junctions transmembrane protein (Vezt), transcript variant 1, mRNA.
NM_007509	134.157	116.526	127.222	111.632	137.351	111.226	143.338	111.634	135.109	102.586	Atp6v1b2	Atp6v1b2	Mus musculus ATPase, H+ transporting, lysosomal V1 subunit B2 (Atp6v1b2), mRNA.,
NM_007508	61.3096	51.4825	62.29	57.029	57.091	55.4079	62.8156	56.2637	61.407	52.9551	Atp6v1a	Atp6v1a	Mus musculus ATPase, H+ transporting, lysosomal V1 subunit A (Atp6v1a), mRNA.,
NM_030159	23.6226	25.605	22.3275	17.6665	22.6828	22.5354	25.7447	19.2475	24.5783	17.1127	Troap	Troap	Mus musculus trophinin associated protein (Troap), transcript variant 1, mRNA.
NM_001001806	87.5795	79.6345	88.3525	83.858	86.4555	81.5116	84.7235	84.4068	83.4904	83.9797	Zfp36l2	Zfp36l2	Mus musculus zinc finger protein 36, C3H type-like 2 (Zfp36l2), mRNA.
NM_001282977	3.29637	4.79609	4.14884	1.92229	2.0939	2.9486	2.07494	3.79047	4.34672	3.04515	Cacnb1	Cacnb1	Mus musculus calcium channel, voltage-dependent, beta 1 subunit (Cacnb1), transcript variant 1, mRNA.
NM_001282976	8.49682	4.97805	10.6913	10.0628	8.38506	7.84714	8.31429	9.59701	9.24578	7.07677	Naca	Naca	Mus musculus nascent polypeptide-associated complex alpha polypeptide (Naca), transcript variant 2, mRNA.
NM_145959	39.2477	37.9882	41.2952	39.2841	36.7139	38.8872	40.5517	39.1395	36.1323	40.2326	Fam91a1	Fam91a1	Mus musculus family with sequence similarity 91, member A1 (Fam91a1), mRNA.
NM_145958	31.7608	33.0977	32.7697	34.6986	31.9538	32.6318	33.029	31.7337	32.8688	29.2524	Kbtbd2	Kbtbd2	Mus musculus kelch repeat and BTB (POZ) domain containing 2 (Kbtbd2), mRNA.,
NM_145955	28.6864	25.4655	27.2915	26.7413	25.4618	26.8324	29.6044	28.9002	27.3684	30.6095	Mcmbp	Mcmbp	Mus musculus minichromosome maintenance complex binding protein (Mcmbp), mRNA.
NM_145954	11.2427	10.8806	12.1096	9.39045	13.3261	9.57165	12.9888	8.49345	14.6248	9.50553	Aldh16a1	Aldh16a1	Mus musculus aldehyde dehydrogenase 16 family, member A1 (Aldh16a1), mRNA.,
NM_145950	4.84068	3.26749	3.72064	3.52692	3.97269	2.28612	4.75856	4.16069	5.66163	3.53963	Osgin2	Osgin2	Mus musculus oxidative stress induced growth inhibitor family member 2 (Osgin2), mRNA.,
NM_145953	22.4965	15.3933	23.7192	19.8259	22.2865	17.6667	28.7962	18.9222	25.8983	19.0616	Cth	Cth	Mus musculus cystathionase (cystathionine gamma-lyase) (Cth), mRNA.
NM_145952	12.1259	12.9339	13.1165	12.4094	12.8341	11.76	13.2684	13.0878	11.8379	13.3721	Tbc1d12	Tbc1d12	Mus musculus TBC1D12: TBC1 domain family, member 12 (Tbc1d12), mRNA.,
NM_025525	2.16885	1.72601	2.09643	2.06716	1.76206	1.52112	1.87648	2.18467	1.13748	2.13614	Rnf113a2	Rnf113a2	Mus musculus ring finger protein 113A2 (Rnf113a2), mRNA.
NM_025527	47.7986	47.2368	48.6016	51.2339	43.7444	44.7837	42.9992	50.3115	35.8797	51.0731	Srp19	Srp19	Mus musculus signal recognition particle 19 (Srp19), mRNA.
NM_025526	43.8195	27.3495	31.9244	32.0516	34.6039	30.0049	34.4667	30.4271	36.7814	30.4134	Iscu	Iscu	Mus musculus iron-sulfur cluster assembly enzyme (Iscu), mRNA.
NM_025521	7.19231	5.42756	8.32373	6.05435	10.6485	8.71407	8.61026	7.02089	9.87654	4.87097	2310011J03Rik	2310011J03Rik	Mus musculus RIKEN cDNA 2310011J03 gene (2310011J03Rik), mRNA.
NM_025520	48.6244	40.2674	36.5691	47.6778	48.0737	37.324	45.2979	47.2131	45.8008	54.5346	Lsm5	Lsm5	Mus musculus LSM5 homolog, U6 small nuclear RNA and mRNA degradation associated (Lsm5), mRNA.
NM_025523	247.847	214.922	267.811	202.929	227.783	230.98	221.545	221.668	233.124	231.438	Ndufc1	Ndufc1	Mus musculus NADH dehydrogenase (ubiquinone) 1, subcomplex unknown, 1 (Ndufc1), mRNA.
NM_025522	11.4293	15.311	12.2427	15.696	12.1891	13.4335	13.7993	16.7222	14.3853	12.259	Dhrs7	Dhrs7	Mus musculus dehydrogenase/reductase (SDR family) member 7 (Dhrs7), mRNA.
NM_025529	5.03916	7.73968	8.69786	6.18925	7.69751	9.07503	9.8165	9.8901	13.4925	7.85571	Nudt8	Nudt8	Mus musculus nudix (nucleoside diphosphate linked moiety X)-type motif 8 (Nudt8), mRNA.,
NM_008256	0.94055	0.55497	0.22351	0.20342	0.15137	0.19051	0.06787	0.03971	0.18314	0.22898	Hmgcs2	Hmgcs2	Mus musculus 3-hydroxy-3-methylglutaryl-Coenzyme A synthase 2 (Hmgcs2), mRNA.
NM_008254	26.3051	25.0213	26.9586	27.4362	35.626	22.1839	32.559	25.3689	33.8323	23.2207	Hmgcl	Hmgcl	Mus musculus 3-hydroxy-3-methylglutaryl-Coenzyme A lyase (Hmgcl), mRNA.
NM_008255	176.396	278.63	216.173	261.079	195.894	263.616	188.381	254.926	197.389	263.1	Hmgcr	Hmgcr	Mus musculus 3-hydroxy-3-methylglutaryl-Coenzyme A reductase (Hmgcr), mRNA.,
NM_008252	216.444	190.382	182.387	180.777	191.806	179.52	212.627	185.304	203.248	178.068	Hmgb2	Hmgb2	Mus musculus high mobility group box 2 (Hmgb2), mRNA.
NM_008253	7.07991	6.27049	8.94315	13.139	7.14734	6.07851	12.6598	9.17643	5.52991	6.84152	Hmgb3	Hmgb3	Mus musculus high mobility group box 3 (Hmgb3), transcript variant 2, mRNA.
NM_008250	83.8002	68.5527	83.6816	68.9411	80.7699	73.4445	75.5524	71.34	78.553	68.6725	Hlx	Hlx	Mus musculus H2.0-like homeobox (Hlx), mRNA.
NM_008251	309.209	230.13	270.173	233.799	277.064	230.165	292.256	231.954	280.728	230.507	Hmgn1	Hmgn1	Mus musculus high mobility group nucleosomal binding domain 1 (Hmgn1), mRNA.
NM_008258	277.804	209.859	270.151	195.361	302.598	207.818	287.32	204.244	298.624	197.922	Hn1	Hn1	Mus musculus hematological and neurological expressed sequence 1 (Hn1), mRNA.
NM_008259	1.70956	1.01216	1.87244	1.72563	1.37165	1.80289	1.78199	1.17927	1.87074	0.991	Foxa1	Foxa1	Mus musculus forkhead box A1 (Foxa1), mRNA.
NM_021921	49.4436	45.2615	52.2096	40.6068	48.1566	45.5669	48.2629	43.7897	54.4174	40.9469	Mapk8ip2	Mapk8ip2	Mus musculus mitogen-activated protein kinase 8 interacting protein 2 (Mapk8ip2), mRNA.
NM_001130151	2.97171	2.75104	7.91237	3.9415	6.14148	6.13997	6.30494	9.22208	8.62709	6.64125	Arhgef1	Arhgef1	Mus musculus Rho guanine nucleotide exchange factor (GEF) 1 (Arhgef1), transcript variant 5, mRNA.
NM_001130153	21.3758	16.8757	11.575	20.7004	12.5305	20.3366	14.5074	15.0419	12.4183	11.9078	Arhgef1	Arhgef1	Mus musculus Rho guanine nucleotide exchange factor (GEF) 1 (Arhgef1), transcript variant 5, mRNA.
NM_001130152	16.0596	15.5878	18.1604	10.8827	26.0612	10.0399	16.2041	14.8536	23.4338	18.7259	Arhgef1	Arhgef1	Mus musculus Rho guanine nucleotide exchange factor (GEF) 1 (Arhgef1), transcript variant 5, mRNA.
NM_027318	3.21176	2.97558	3.31005	5.20104	3.313	6.48001	2.96505	4.74518	3.75481	6.49137	Znhit1	Znhit1	Mus musculus zinc finger, HIT domain containing 1 (Znhit1), transcript variant 3, mRNA.
NM_001163478	110.741	98.6249	91.7378	91.3832	111.544	82.9211	106.139	72.3719	106.636	89.7661	Rabggtb	Rabggtb	Mus musculus Rab geranylgeranyl transferase, b subunit (Rabggtb), transcript variant 8, non-coding RNA.
NM_001163479	0.75036	4.5602	1.55613	0	0.38924	0	3.09441	6.82216	1.86788	4e-05	Rabggtb	Rabggtb	Mus musculus Rab geranylgeranyl transferase, b subunit (Rabggtb), transcript variant 8, non-coding RNA.
NM_027310	1.61953	5.69312	7.20717	6.17922	4.25392	8.41086	3.97419	6.25892	1.51758	3.39188	Meaf6	Meaf6	Mus musculus MYST/Esa1-associated factor 6 (Meaf6), transcript variant 2, mRNA.
NM_001163475	10.5067	9.50389	8.36693	8.81714	8.80229	8.19049	9.88372	8.97248	10.4536	8.06332	Zfp746	Zfp746	Mus musculus zinc finger protein 746 (Zfp746), mRNA.
NM_027315	52.8574	52.8464	49.8856	50.0379	48.0178	48.1637	53.7939	47.3926	47.7013	42.9283	Ube2q1	Ube2q1	Mus musculus ubiquitin-conjugating enzyme E2Q family member 1 (Ube2q1), mRNA.
NM_001163470	20.5104	15.3664	18.9263	16.0945	19.9929	16.0776	14.2842	13.3364	15.7863	19.2116	Trafd1	Trafd1	Mus musculus TRAF type zinc finger domain containing 1 (Trafd1), transcript variant 1, mRNA.
NM_001163471	7.09439	6.54462	5.97705	4.18264	5.78562	5.36732	7.83338	6.08256	10.8078	6.30691	Hectd2	Hectd2	Mus musculus HECT domain containing 2 (Hectd2), transcript variant 1, mRNA.
NM_001198867	46.6237	52.1644	44.6457	46.457	52.6453	47.2837	53.3566	47.5209	52.2554	42.2172	Dctn1	Dctn1	Mus musculus dynactin 1 (Dctn1), transcript variant 3, mRNA.
NM_001198866	15.3853	11.8521	13.2429	9.63826	15.2289	13.0749	8.2771	10.1456	12.2243	12.2803	Dctn1	Dctn1	Mus musculus dynactin 1 (Dctn1), transcript variant 3, mRNA.
NM_001198861	65.0169	52.3992	51.8765	54.1544	59.7533	42.5918	64.2388	52.2392	61.8023	46.0947	Ctbp1	Ctbp1	Mus musculus C-terminal binding protein 1 (Ctbp1), transcript variant 4, mRNA.
NM_001198860	11.0886	14.5026	19.4812	6.90352	17.5297	22.1721	14.7941	15.1427	15.1138	16.1707	Ctbp1	Ctbp1	Mus musculus C-terminal binding protein 1 (Ctbp1), transcript variant 4, mRNA.
NM_029648	14.854	10.569	14.13	12.7572	14.5668	11.9002	17.6163	14.9276	16.2614	13.6696	Fam204a	Fam204a	Mus musculus family with sequence similarity 204, member A (Fam204a), mRNA.
NM_029649	19.6382	21.4706	23.2066	20.5594	21.3911	23.0795	21.7461	21.3559	23.7667	25.238	Tmem101	Tmem101	Mus musculus transmembrane protein 101 (Tmem101), mRNA.
NM_029640	16.5214	15.9271	18.4689	15.507	12.9437	19.7742	12.4773	18.7294	9.12529	22.1717	Trappc9	Trappc9	Mus musculus trafficking protein particle complex 9 (Trappc9), transcript variant 5, mRNA.,Mus musculus trafficking protein particle complex 9 (Trappc9), transcript variant 4, mRNA.,
NM_029643	17.6361	20.6539	21.4068	18.1269	22.0427	19.5707	17.0536	20.9355	19.6658	21.5021	Slc52a2	Slc52a2	Mus musculus solute carrier protein 52, member 2 (Slc52a2), mRNA.
NM_029645	15.4975	16.1284	15.488	15.5335	15.1535	15.805	17.8822	13.7419	13.5874	17.1929	Gatc	Gatc	Mus musculus glutamyl-tRNA(Gln) amidotransferase, subunit C (Gatc), mRNA.
NM_021419	25.6299	22.1712	19.8467	21.0004	28.1501	20.8392	27.5285	20.3388	24.8621	18.1857	Rnf8	Rnf8	Mus musculus ring finger protein 8 (Rnf8), mRNA.
NM_021415	1.76482	2.29976	2.02317	2.11466	2.29655	2.26071	1.72525	2.33466	2.94956	2.33048	Cacna1h	Cacna1h	Mus musculus calcium channel, voltage-dependent, T type, alpha 1H subunit (Cacna1h), transcript variant 1, mRNA.,
NM_021416	0.225	0.23622	0.23223	0.40322	0.23592	0.33857	0.18383	0.45409	0.14296	0.14232	Fam184b	Fam184b	Mus musculus family with sequence similarity 184, member B (Fam184b), mRNA.,
NM_001168346	0.85289	0.7428	0.76406	0.24129	1.23526	1.07246	0.92099	0.52643	0.60203	0.45445	Nfatc4	Nfatc4	Mus musculus nuclear factor of activated T cells, cytoplasmic, calcineurin dependent 4 (Nfatc4), transcript variant 2, mRNA.,
NM_026191	28.8937	28.0759	29.5341	31.3332	27.8373	28.9448	30.7646	30.2133	30.1375	32.2898	Dhx40	Dhx40	Mus musculus DEAH (Asp-Glu-Ala-His) box polypeptide 40 (Dhx40), mRNA.
NM_026193	18.296	17.091	15.967	15.0593	18.7885	15.2281	19.3176	16.0051	18.6735	15.3774	Ap4b1	Ap4b1	Mus musculus adaptor-related protein complex AP-4, beta 1 (Ap4b1), transcript variant 2, mRNA.
NM_026192	49.3545	47.8448	51.6938	51.4725	51.5598	49.1103	49.7764	48.3081	52.8782	47.8576	Calcoco1	Calcoco1	Mus musculus calcium binding and coiled coil domain 1 (Calcoco1), mRNA.,
NM_026195	80.8216	72.7864	81.3744	75.2106	86.749	78.3557	79.3839	65.5224	88.4907	69.7435	Atic	Atic	Mus musculus 5-aminoimidazole-4-carboxamide ribonucleotide formyltransferase/IMP cyclohydrolase (Atic), mRNA.,
NM_026194	8.99672	11.3072	10.029	13.1045	9.4063	11.8571	10.1242	11.5529	9.28712	10.7288	Ufl1	Ufl1	Mus musculus UFM1 specific ligase 1 (Ufl1), mRNA.
NM_026197	19.9699	22.1313	16.7173	17.3881	18.5845	18.2951	20.4074	17.0988	18.8628	18.2206	Mettl16	Mettl16	Mus musculus methyltransferase like 16 (Mettl16), mRNA.,
NM_001101488	0.70169	1.03304	1.38736	0.94508	1.14702	1.11766	0.62497	1.4633	0.95397	1.12036	Gsg1l	Gsg1l	Mus musculus GSG1-like (Gsg1l), mRNA.
NM_001101483	22.5532	28.8221	28.4866	30.94	24.3505	32.5199	24.0745	33.0186	22.0422	33.0018	Slc35g2	Slc35g2	Mus musculus solute carrier family 35, member G2 (Slc35g2), mRNA.,
NM_001101482	0.16918	0.71199	0.26217	0.36279	0.35168	0.33844	0.35058	0.51808	0.51539	0.40873	Mrap2	Mrap2	Mus musculus melanocortin 2 receptor accessory protein 2 (Mrap2), transcript variant 2, mRNA.
NM_172721	30.5574	26.8663	28.5928	24.5524	31.8861	27.0206	28.778	26.8594	33.2219	26.0589	Fbxw8	Fbxw8	Mus musculus F-box and WD-40 domain protein 8 (Fbxw8), mRNA.,
NM_172722	41.6707	47.8149	41.6439	47.6328	41.4106	42.4367	42.4889	39.9754	40.2642	40.7857	Naa25	Naa25	Mus musculus N(alpha)-acetyltransferase 25, NatB auxiliary subunit (Naa25), mRNA.,
NM_172723	0.83064	0.85366	1.0785	1.70644	1.30193	0.4053	0.99317	0.59519	0.78894	0.85752	Adap1	Adap1	Mus musculus ArfGAP with dual PH domains 1 (Adap1), mRNA.,
NM_172725	15.059	17.7377	15.9135	15.2955	16.4301	18.2163	15.3628	19.8345	16.4291	16.0953	Ap5z1	Ap5z1	Mus musculus adaptor-related protein complex 5, zeta 1 subunit (Ap5z1), mRNA.,
NM_172726	25.5686	20.1763	24.6418	20.3243	27.7044	21.5672	26.3371	20.4581	27.823	23.6177	E130309D02Rik	E130309D02Rik	Mus musculus RIKEN cDNA E130309D02 gene (E130309D02Rik), mRNA.
NM_001303266	23.0593	12.0663	16.8759	16.7074	16.9138	15.6477	20.1617	11.7665	8.06918	17.0068	Agfg2	Agfg2	Mus musculus ArfGAP with FG repeats 2 (Agfg2), transcript variant 2, mRNA.,
NM_001317391	5.95583	3.84958	8.29556	6.87788	11.4392	10.2488	8.35169	11.6653	10.3323	7.83803	Large1	Large	Mus musculus like-glycosyltransferase (Large), transcript variant 2, mRNA.
NM_001317397	1.65928	3.09943	1.80318	2.8195	1.62078	2.17337	1.83469	3.45389	1.75375	3.85336	Tyr	Tyr	Mus musculus tyrosinase (Tyr), transcript variant 1, mRNA.
NM_144491	12.9784	10.3346	13.6367	11.1127	15.2334	11.1959	12.766	10.5339	14.2149	11.4911	Dph1	Ovca2	Mus musculus candidate tumor suppressor in ovarian cancer 2 (Ovca2), mRNA.
NM_145542	95.7787	83.3859	95.2764	87.1257	93.6937	86.4557	95.6843	82.4475	91.9257	83.2699	Ahcyl1	Ahcyl1	Mus musculus S-adenosylhomocysteine hydrolase-like 1 (Ahcyl1), mRNA.,
NM_145543	16.3894	19.2156	18.4909	22.1882	17.1528	19.556	16.5221	24.4774	14.0073	20.3193	Clcc1	Clcc1	Mus musculus chloride channel CLIC-like 1 (Clcc1), transcript variant 2, mRNA.,Mus musculus chloride channel CLIC-like 1 (Clcc1), transcript variant 3, mRNA.,
NM_145540	33.2676	29.4088	35.7324	33.0401	38.0186	32.3037	34.2576	35.1844	37.7532	30.1271	Ints3	Ints3	Mus musculus integrator complex subunit 3 (Ints3), transcript variant 2, mRNA.,
NM_028598	2.03061	1.1385	1.00553	1.16954	1.10816	0.64509	0.8765	0.78161	1.74693	0.85981	Rec114	Rec114	Mus musculus REC114 meiotic recombination protein (Rec114), mRNA.
NM_145546	62.4337	59.2567	60.972	52.1435	50.3537	59.5447	65.3384	54.1494	53.8818	56.6134	Gtf2b	Gtf2b	Mus musculus general transcription factor IIB (Gtf2b), mRNA.
NM_145547	8.84487	7.83801	7.28009	7.65502	7.2442	6.45179	7.28525	6.58025	7.84138	7.60119	Zfp189	Zfp189	Mus musculus zinc finger protein 189 (Zfp189), transcript variant 2, mRNA.
NM_145544	10.7908	16.1238	14.2924	11.938	12.0618	10.0821	9.18119	14.7242	7.09518	18.6328	Rap1gds1	Rap1gds1	Mus musculus RAP1, GTP-GDP dissociation stimulator 1 (Rap1gds1), transcript variant 3, mRNA.
NM_183428	6.09123	6.88292	5.91771	7.02559	4.86336	6.84507	5.64236	5.91032	6.27934	6.56542	Epb41	Epb41	Mus musculus erythrocyte membrane protein band 4.1 (Epb41), transcript variant 3, mRNA.,Mus musculus erythrocyte membrane protein band 4.1 (Epb41), transcript variant 1, mRNA.,Mus musculus erythrocyte membrane protein band 4.1 (Epb41), transcript variant 3, mRNA.,
NM_183426	25.3944	22.642	26.6631	20.7837	28.3863	22.8735	24.8898	22.8312	30.1896	23.2745	Sbno2	Sbno2	Mus musculus strawberry notch homolog 2 (Drosophila) (Sbno2), mRNA.,
NM_145548	0.80525	1.79207	0.62574	1.34511	1.12425	1.13393	1.32444	1.71626	0.95117	1.84731	Cyp2j13	Cyp2j13	Mus musculus cytochrome P450, family 2, subfamily j, polypeptide 13 (Cyp2j13), mRNA.
NM_028596	2.34873	1.99499	0.76029	1.80077	1.47146	1.4923	1.50244	0.99039	1.26546	1.29476	Fbrsl1	Fbrsl1	Mus musculus fibrosin-like 1 (Fbrsl1), transcript variant 2, mRNA.
NM_028595	1.33683	2.19077	2.94712	2.0463	2.0489	1.80296	1.45717	1.20189	1.0753	1.99543	Ms4a6c	Ms4a6c	Mus musculus membrane-spanning 4-domains, subfamily A, member 6C (Ms4a6c), transcript variant 1, mRNA.
NM_001242616	5.33276	8.25779	8.32563	1.64561	4.92622	8.62576	5.33724	3.89001	2.03786	4.10598	Taz	Taz	Mus musculus tafazzin (Taz), transcript variant 4, mRNA.
NM_001024717	5.42212	6.16535	5.60086	4.12015	3.99104	5.28629	5.71245	5.97096	6.47342	6.43972	Gal3st3	Gal3st3	Mus musculus galactose-3-O-sulfotransferase 3 (Gal3st3), mRNA.
NM_001024716	58.6379	51.9024	51.6512	46.1726	63.1189	46.0944	62.9901	48.9287	62.9956	44.6982	Triobp	Triobp	Mus musculus TRIO and F-actin binding protein (Triobp), transcript variant 4, mRNA.
NM_001024712	1.75376	2.35625	1.65203	2.80814	2.21575	2.42343	2.29945	2.69812	1.17669	2.88394	Gm3696	Gm3696	Mus musculus predicted gene 3696 (Gm3696), mRNA.,
NM_001282120	10.025	10.8241	5.1267	9.04156	3.49336	11.5774	6.82861	8.43237	7.90112	8.29369	Mtif2	Mtif2	Mus musculus mitochondrial translational initiation factor 2 (Mtif2), transcript variant 3, mRNA.
NM_001025395	13.1264	9.98292	10.8968	10.473	12.7518	8.9217	12.5934	12.4647	10.2024	12.5761	Src	Src	Mus musculus Rous sarcoma oncogene (Src), transcript variant 2, mRNA.
NM_001025392	41.4579	34.1231	50.0646	37.046	33.4471	51.0816	35.2321	50.9035	31.6939	47.9711	Bclaf1	Bclaf1	Mus musculus BCL2-associated transcription factor 1 (Bclaf1), transcript variant 3, mRNA.,
NM_001025393	17.5574	16.1544	14.3794	20.986	14.7958	16.482	21.6022	20.9723	14.7868	20.7805	Bclaf1	Bclaf1	Mus musculus BCL2-associated transcription factor 1 (Bclaf1), transcript variant 3, mRNA.,
NM_001025391	3.81889	2.38159	4.82378	2.87633	3.00681	2.0318	4.4285	4.35479	4.46791	2.45761	Sufu	Sufu	Mus musculus suppressor of fused homolog (Drosophila) (Sufu), transcript variant 1, mRNA.,
NM_175180	3.47941	4.09857	3.85716	3.89113	3.14267	4.23639	3.98579	3.58779	2.74608	6.25908	Wdr44	Wdr44	Mus musculus WD repeat domain 44 (Wdr44), transcript variant 1, mRNA.,Mus musculus WD repeat domain 44 (Wdr44), transcript variant 2, mRNA.,
NM_175183	2.58551	2.30277	0.67121	2.19832	1.70842	3.51045	1.43502	2.98933	4.05283	1.84587	Atxn7l2	Atxn7l2	Mus musculus ataxin 7-like 2 (Atxn7l2), transcript variant 1, mRNA.
NM_175185	22.9537	22.7158	24.7211	19.3042	27.3369	20.1595	24.6002	21.8783	26.2613	19.7927	Hsdl1	Hsdl1	Mus musculus hydroxysteroid dehydrogenase like 1 (Hsdl1), mRNA.,
NM_175184	20.7672	17.2534	20.1532	16.1456	18.4286	18.7575	18.6611	16.7509	17.1876	18.6728	Mvb12b	Mvb12b	Mus musculus multivesicular body subunit 12B (Mvb12b), mRNA.,
NM_175187	3.00055	9.04328	5.4222	6.15118	2.41051	5.30928	4.87957	5.69854	3.43408	7.54335	Tmem161b	Tmem161b	Mus musculus transmembrane protein 161B (Tmem161b), transcript variant 2, non-coding RNA.
NM_007420	0.35092	0.22385	0.22102	0.53984	0.44522	0.42928	0.14933	0.6886	0.43649	0.76444	Adrb2	Adrb2	Mus musculus adrenergic receptor, beta 2 (Adrb2), mRNA.
NR_038158	2.00499	1.59467	1.33157	0.93133	1.75234	0.64314	1.57446	1.58466	1.96289	1.29568	5730405O15Rik	5730405O15Rik	Mus musculus RIKEN cDNA 5730405O15 gene (5730405O15Rik), long non-coding RNA.
NM_001013414	17.9354	12.1839	13.7413	11.3822	20.0729	14.7741	12.2696	11.9774	19.1242	11.1619	Neurl4	Neurl4	Mus musculus neuralized E3 ubiquitin protein ligase 4 (Neurl4), transcript variant 3, mRNA.,Mus musculus neuralized E3 ubiquitin protein ligase 4 (Neurl4), transcript variant 1, mRNA.,
NM_133354	389.887	370.968	375.334	408.699	303.766	416.637	363.38	416.498	313.155	413.603	Sumo2	Sumo2	Mus musculus small ubiquitin-like modifier 2 (Sumo2), mRNA.
NM_133352	38.3357	45.8092	42.1051	50.4772	36.9825	49.2607	38.135	50.2072	39.5297	47.9717	Tm9sf3	Tm9sf3	Mus musculus transmembrane 9 superfamily member 3 (Tm9sf3), mRNA.
NM_177129	0.21219	0.31133	0.32974	0.24585	0.25696	0.19867	0.46348	0.32491	0.3673	0.28417	Cntn2	Cntn2	Mus musculus contactin 2 (Cntn2), mRNA.,
NM_177128	15.8659	13.7495	13.9477	17.2993	12.7631	14.6098	14.0492	14.0472	12.2223	14.6814	Iqcb1	Iqcb1	Mus musculus IQ calmodulin-binding motif containing 1 (Iqcb1), mRNA.
NM_177124	14.1102	15.7469	12.5619	14.4352	11.5045	14.4051	10.8437	18.3994	10.7417	16.784	Tnrc6b	Tnrc6b	Mus musculus trinucleotide repeat containing 6b (Tnrc6b), transcript variant 1, mRNA.
NR_003027	2321.42	3427.87	2687.26	4321.69	1887.42	4527.06	2600.86	3099.32	1734.33	2897.39	Rnu6	Rnu6	Mus musculus U6 small nuclear RNA (Rnu6), small nuclear RNA.
NM_001113470	58.5706	57.1169	58.4468	51.8394	62.3548	51.8031	47.9571	47.4854	56.5765	51.7955	Ctdsp2	Ctdsp2	Mus musculus CTD (carboxy-terminal domain, RNA polymerase II, polypeptide A) small phosphatase 2 (Ctdsp2), transcript variant b, mRNA.
NM_145758	9e-05	7.97887	8.58684	0.0843	9.76914	13.0856	1.66588	7.81263	14.4224	15.3755	0610010K14Rik	0610010K14Rik	Mus musculus RIKEN cDNA 0610010K14 gene (0610010K14Rik), transcript variant 1, mRNA.,
NM_020579	21.214	22.6806	22.2238	25.7739	22.6503	22.6995	21.3212	22.6363	20.1432	22.6676	B4galt3	B4galt3	Mus musculus UDP-Gal:betaGlcNAc beta 1,4-galactosyltransferase, polypeptide 3 (B4galt3), mRNA.,
NM_001169131	4.22196	6.29069	5.23781	3.85923	7.15691	8.4137	2.50084	8.34774	6.29764	5.88259	Papd7	Papd7	Mus musculus PAP associated domain containing 7 (Papd7), transcript variant 1, mRNA.
NM_001042607	17.5802	17.1833	16.7515	22.1181	21.2671	21.4907	20.0682	17.7971	19.0016	18.6294	Ryk	Ryk	Mus musculus receptor-like tyrosine kinase (Ryk), transcript variant 1, mRNA.
NM_134188	13.9907	9.49541	13.8676	9.00155	13.6032	9.14888	14.7457	11.0806	14.6925	11.6601	Acot2	Acot2	Mus musculus acyl-CoA thioesterase 2 (Acot2), mRNA.
NM_019979	54.413	58.7736	56.5044	66.465	54.8762	64.0141	61.4371	54.0487	61.4554	61.1664	Selenok	Selk	Mus musculus selenoprotein K (Selk), mRNA.
NM_001114124	3.81806	1.43441	0.03718	4.74778	3.27184	0.00253	0.00014	0	1.96177	0.23371	Dab2ip	Dab2ip	Mus musculus disabled 2 interacting protein (Dab2ip), transcript variant 1, mRNA.
NM_001114125	12.1752	11.0222	13.8652	14.2669	15.083	10.1304	13.39	14.5152	13.3643	9.94996	Dab2ip	Dab2ip	Mus musculus disabled 2 interacting protein (Dab2ip), transcript variant 1, mRNA.
NM_153541	0.4307	0.25926	0.41531	0.25955	0.15383	0.39147	0.27271	0.33936	0.12339	0.33302	Zbtb8b	Zbtb8b	Mus musculus zinc finger and BTB domain containing 8b (Zbtb8b), mRNA.,
NM_153540	3.57835	3e-05	5.86804	6.71329	4.91405	5.22899	4.33801	8.66362	5.0903	3.71336	Pomgnt2	Pomgnt2	Mus musculus protein O-linked mannose beta 1,4-N-acetylglucosaminyltransferase 2 (Pomgnt2), transcript variant 4, mRNA.,
NM_153543	22.3842	27.9121	24.4096	27.5677	25.7012	29.1337	25.4992	28.445	26.0159	30.6489	Aldh1l2	Aldh1l2	Mus musculus aldehyde dehydrogenase 1 family, member L2 (Aldh1l2), mRNA.,
NM_153542	11.1173	8.24623	10.9936	8.99995	8.99091	8.25935	9.72956	7.97976	10.2614	7.67755	Lrrc20	Lrrc20	Mus musculus leucine rich repeat containing 20 (Lrrc20), mRNA.
NM_153545	20.1233	26.3873	22.632	23.6922	25.4431	26.0648	24.1115	29.3359	27.0731	22.4383	Lrrc45	Lrrc45	Mus musculus leucine rich repeat containing 45 (Lrrc45), mRNA.
NM_153544	15.6044	13.766	16.716	13.3476	17.8331	13.1592	18.5453	15.1703	15.9635	15.5096	BC030867	BC030867	Mus musculus cDNA sequence BC030867 (BC030867), mRNA.
NM_153547	88.8458	89.4621	84.6776	108.863	84.1109	83.612	81.9525	78.4358	75.7551	82.032	Gnl3	Gnl3	Mus musculus guanine nucleotide binding protein-like 3 (nucleolar) (Gnl3), transcript variant 2, non-coding RNA.,Mus musculus guanine nucleotide binding protein-like 3 (nucleolar) (Gnl3), transcript variant 1, mRNA.,
NM_153546	1.88787	1.91276	2.46278	1.92836	0.79222	1.71944	2.49962	1.78915	2.18528	2.30287	Mboat1	Mboat1	Mus musculus membrane bound O-acyltransferase domain containing 1 (Mboat1), mRNA.
NM_153548	62.4209	59.8291	56.2344	57.3383	56.126	58.2709	58.3914	62.3153	52.4601	58.2896	E430025E21Rik	E430025E21Rik	Mus musculus RIKEN cDNA E430025E21 gene (E430025E21Rik), mRNA.,
NM_001199494	11.0387	10.8572	11.484	7.24617	6.86397	8.92804	9.06364	6.08083	5.35602	7.7241	Ei24	Ei24	Mus musculus etoposide induced 2.4 mRNA (Ei24), transcript variant 1, mRNA.
NM_008991	19.5668	17.8973	18.4637	20.2292	17.7215	17.8318	17.5067	18.8449	22.0041	18.7255	Abcd3	Abcd3	Mus musculus ATP-binding cassette, sub-family D (ALD), member 3 (Abcd3), mRNA.
NM_001012236	3.15687	1.65652	0.76306	4.36172	1.64305	2.5959	3.20617	1.63439	7.02214	2.15219	Trex1	Trex1	Mus musculus three prime repair exonuclease 1 (Trex1), transcript variant 1, mRNA.,
NM_008990	6.4912	5.6268	5.48999	6.72999	4.31083	6.17645	3.42378	6.82022	4.48239	8.08351	Nectin2	Pvrl2	Mus musculus poliovirus receptor-related 2 (Pvrl2), transcript variant 2, mRNA.
NR_104407	0.91047	0.79257	2e-05	0.51185	1.55585	1.01205	0.82515	1.08084	0.35603	0.89847	Eif4e1b	Eif4e1b	Mus musculus eukaryotic translation initiation factor 4E family member 1B (Eif4e1b), transcript variant 7, non-coding RNA.
NM_148917	3.83745	14.9768	5.61176	1.72343	0	4.33023	3.91535	5.54519	4.15092	9.39677	Pabpc4	Pabpc4	Mus musculus poly(A) binding protein, cytoplasmic 4 (Pabpc4), transcript variant 1, mRNA.,
NM_001128605	7.68689	11.9909	13.0634	12.2764	9.07746	13.2863	12.1979	10.0976	9.96607	12.8523	Psen2	Psen2	Mus musculus presenilin 2 (Psen2), transcript variant 1, mRNA.
NM_001128607	11.3155	7.75168	7.24117	13.2066	10.8849	11.9622	11.0744	9.75436	7.60544	10.6693	Epb41	Epb41	Mus musculus erythrocyte membrane protein band 4.1 (Epb41), transcript variant 3, mRNA.,Mus musculus erythrocyte membrane protein band 4.1 (Epb41), transcript variant 1, mRNA.,Mus musculus erythrocyte membrane protein band 4.1 (Epb41), transcript variant 3, mRNA.,
NM_153093	0.45244	0.50316	0.21354	0.41751	0.07474	0.4997	0.3567	0.30547	0.47275	0.76755	AF366264	AF366264	Mus musculus cDNA sequence AF366264 (AF366264), mRNA.
NM_153092	4.72632	5.39566	5.70899	5.91541	6.44131	5.32202	5.92361	5.69156	5.90908	5.80768	Nupl2	Nupl2	Mus musculus nucleoporin like 2 (Nupl2), mRNA.
NM_153091	4.90185	8.46794	4.54789	6.63893	5.51275	8.43642	5.92703	6.71639	6.17418	6.3361	St7l	St7l	Mus musculus suppression of tumorigenicity 7-like (St7l), transcript variant 3, mRNA.
NM_001128609	23.8161	20.3863	21.5373	22.0203	19.9738	22.9783	23.6171	18.8713	21.8209	18.9282	Dedd	Dedd	Mus musculus death effector domain-containing (Dedd), transcript variant 1, mRNA.
NM_001199141	26.7338	25.1666	32.1048	30.6758	29.0479	33.6817	25.1361	30.8136	29.3847	32.4751	Zmynd11	Zmynd11	Mus musculus zinc finger, MYND domain containing 11 (Zmynd11), transcript variant 3, mRNA.,
NM_001199146	5.25106	6.73018	5.35381	1.47097	3.72189	2.12082	8.84418	5.0528	10.3069	3.01423	Gpsm1	Gpsm1	Mus musculus G-protein signalling modulator 1 (AGS3-like, C. elegans) (Gpsm1), transcript variant 3, mRNA.
NM_023277	19.6226	25.876	22.9426	24.1071	22.1463	27.2181	21.199	25.4844	23.8303	23.7422	Jam3	Jam3	Mus musculus junction adhesion molecule 3 (Jam3), mRNA.,
NM_023279	425.741	392.412	407.155	365.802	416.008	393.259	423.781	406.268	435.826	380.535	Tubb3	Tubb3	Mus musculus tubulin, beta 3 class III (Tubb3), mRNA.
NM_198018	13.3374	12.2645	14.3936	15.6403	11.3527	11.4863	12.6423	13.3443	13.7819	14.5816	Abr	Abr	Mus musculus active BCR-related gene (Abr), transcript variant 2, mRNA.,
NM_029868	18.902	19.9306	18.1646	19.2152	19.2889	18.8478	19.6381	20.2183	17.0085	20.6639	Gpbp1l1	Gpbp1l1	Mus musculus GC-rich promoter binding protein 1-like 1 (Gpbp1l1), mRNA.
NM_198019	10.5412	11.0456	10.1404	10.579	10.5655	11.068	11.923	11.5069	10.3768	11.1746	Cep78	Cep78	Mus musculus centrosomal protein 78 (Cep78), mRNA.,
NM_029869	1.1104	2.8467	0.80355	1.65706	0.66814	2.8659	1.52578	0.65818	1.0598	1.16763	Zkscan1	Zkscan1	Mus musculus zinc finger with KRAB and SCAN domains 1 (Zkscan1), transcript variant 2, mRNA.,Mus musculus zinc finger with KRAB and SCAN domains 1 (Zkscan1), transcript variant 1, mRNA.,
NR_027505	4.23006	1.87389	1.08146	0.77203	1.94079	4.36785	4.90373	2.93054	3.28625	1.44117	Rnf126	Rnf126	Mus musculus ring finger protein 126 (Rnf126), transcript variant 1, mRNA.
NM_001159579	6.03814	4.04086	6.50561	4.61376	5.54604	6.50326	6.74779	6.53761	6.99303	5.03398	Lnx1	Lnx1	Mus musculus ligand of numb-protein X 1 (Lnx1), transcript variant 2, mRNA.,Mus musculus ligand of numb-protein X 1 (Lnx1), transcript variant 4, mRNA.,
NR_027509	3.29284	2.77141	3.15118	2.56782	2.17387	1.46265	2.17648	3.4617	1.23547	2.84343	Suv39h2	Suv39h2	Mus musculus suppressor of variegation 3-9 homolog 2 (Drosophila) (Suv39h2), transcript variant 1, mRNA.
NM_001003671	0.74595	0.89719	0.99738	1.29165	1.09175	1.08204	1.17814	1.00446	1.38538	1.06506	Pcdhac1	Pcdhac1	Mus musculus protocadherin alpha subfamily C, 1 (Pcdhac1), mRNA.
NM_001003672	6.89265	7.50689	7.728	8.37095	7.53085	8.66509	7.68326	10.3491	6.92389	7.90065	Pcdhac2	Pcdhac2	Mus musculus protocadherin alpha subfamily C, 2 (Pcdhac2), mRNA.
NM_013536	60.3249	57.8052	62.5327	47.1406	71.5051	52.7373	67.5697	54.0119	70.94	52.407	Emg1	Emg1	Mus musculus EMG1 N1-specific pseudouridine methyltransferase (Emg1), mRNA.
NM_013535	154.958	127.416	146.155	122.251	158.502	135.489	151.991	128.879	162.471	138.021	Grcc10	Grcc10	Mus musculus gene rich cluster, C10 gene (Grcc10), mRNA.,
NM_013534	21.5049	34.6977	27.9473	31.5664	27.9078	30.5694	20.4025	33.9144	27.104	31.6126	P3h3	P3h3	Mus musculus prolyl 3-hydroxylase 3 (P3h3), mRNA.
NM_013533	9.36874	7.80322	10.6088	7.76288	7.77577	7.53336	8.453	8.55212	10.2561	7.34091	Gpr162	Gpr162	Mus musculus G protein-coupled receptor 162 (Gpr162), mRNA.,
NM_013531	53.2374	47.1052	55.0024	45.6439	53.4731	45.3511	55.1699	44.9136	58.4453	43.3372	Gnb4	Gnb4	Mus musculus guanine nucleotide binding protein (G protein), beta 4 (Gnb4), mRNA.,
NM_013530	4.69326	3.74857	3.77101	3.7807	2.92447	3.39108	2.55838	3.48999	2.53962	2.4395	Gnb3	Gnb3	Mus musculus guanine nucleotide binding protein (G protein), beta 3 (Gnb3), mRNA.,
NM_177910	9.66133	8.04272	8.98878	5.89031	8.77036	7.21418	9.90013	6.72129	8.96494	8.03316	Gmppb	Gmppb	Mus musculus GDP-mannose pyrophosphorylase B (Gmppb), mRNA.
NM_013539	8.05931	2.57481	4.53853	0.33117	6.16403	5.78938	9.94055	6.14807	9.51167	6.00675	Spsb2	Spsb2	Mus musculus splA/ryanodine receptor domain and SOCS box containing 2 (Spsb2), transcript variant 5, mRNA.
NM_013538	45.4122	42.2846	41.5263	39.902	47.2731	39.5687	47.1619	42.062	48.3113	43.4134	Cdca3	Cdca3	Mus musculus cell division cycle associated 3 (Cdca3), mRNA.
NM_029862	24.4758	24.1573	24.7766	20.1935	26.1326	18.3394	24.3386	20.023	25.1146	21.4444	Cacfd1	Cacfd1	Mus musculus calcium channel flower domain containing 1 (Cacfd1), transcript variant 1, mRNA.,
NM_001290513	4.75043	7.23644	5.81855	9.12934	5.8326	7.36907	6.1258	7.83074	7.19613	7.22925	BC024978	BC024978	Mus musculus cDNA sequence BC024978 (BC024978), transcript variant 2, mRNA.
NM_001290514	4.43387	4.13831	4.41464	2.97992	4.8402	3.32048	3.75356	2.9332	3.82981	5.55224	Mospd1	Mospd1	Mus musculus motile sperm domain containing 1 (Mospd1), transcript variant 1, mRNA.
NM_001177546	2.64982	3.45335	3.52404	4.57133	1.35602	2.39411	3.29743	3.01123	3.08185	3.17868	Zfp600	Zfp600	Mus musculus zinc finger protein 600 (Zfp600), transcript variant 2, mRNA.
NM_001177544	363.791	329.372	332.93	384.45	326.696	276.176	390.894	407.337	283.712	341.531	Hist1h2ao	Hist1h2ao	Mus musculus histone cluster 1, H2ao (Hist1h2ao), mRNA.
NM_001177543	8.8538	12.2132	5.151	9.62687	8.81706	9.62455	5.41354	9.50192	4.69829	4.40988	0610010B08Rik	0610010B08Rik	Mus musculus RIKEN cDNA 0610010B08 gene (0610010B08Rik), mRNA.
NM_009386	6.23339	8.568	5.70063	8.3858	3.43215	4.64989	4.56847	5.68571	4.08723	5.55086	Tjp1	Tjp1	Mus musculus tight junction protein 1 (Tjp1), transcript variant 2, mRNA.
NM_009383	27.9435	34.8386	28.9973	34.3932	26.9038	32.3713	29.9832	32.499	25.8971	33.4928	Tial1	Tial1	Mus musculus Tia1 cytotoxic granule-associated RNA binding protein-like 1 (Tial1), mRNA.,
NM_009381	2.65032	1.01835	1.60475	1.58534	2.2737	1.7916	1.59071	1.32249	1.28517	2.43952	Thrsp	Thrsp	Mus musculus thyroid hormone responsive (Thrsp), mRNA.,
NM_031252	18.4253	20.3245	20.989	19.7385	15.0834	21.5607	17.6059	20.4348	15.8528	18.353	Il23a	Il23a	Mus musculus interleukin 23, alpha subunit p19 (Il23a), mRNA.
NM_031251	6.70356	7.72843	5.99717	7.30057	6.19599	6.67158	5.10868	8.61493	5.68406	5.83305	Ctns	Ctns	Mus musculus cystinosis, nephropathic (Ctns), mRNA.,
NM_031256	25.7737	23.9562	23.1979	21.8596	22.0602	22.0979	24.6251	21.8181	24.067	19.5191	Plekha3	Plekha3	Mus musculus pleckstrin homology domain-containing, family A (phosphoinositide binding specific) member 3 (Plekha3), mRNA.,
NM_031257	28.5034	22.5475	28.5677	27.6241	28.0104	27.346	28.3058	23.6083	27.8065	25.9438	Plekha2	Plekha2	Mus musculus pleckstrin homology domain-containing, family A (phosphoinositide binding specific) member 2 (Plekha2), mRNA.,
NM_009389	11.8472	18.038	10.3637	18.3378	15.9887	10.2625	10.5652	4.4065	18.0139	9.64042	Tle3	Tle3	Mus musculus transducin-like enhancer of split 3 (Tle3), transcript variant 2, mRNA.,
NM_011262	30.3154	22.2521	28.8237	26.0316	31.835	24.5858	27.5533	20.821	25.8703	24.2683	Dpf2	Dpf2	Mus musculus D4, zinc and double PHD fingers family 2 (Dpf2), transcript variant 1, mRNA.
NR_028540	23.0634	160.143	109.917	222.825	59.8529	271.814	68.3572	121.851	120.724	108.546	Snord12	Snord12	Mus musculus small nucleolar RNA, C/D box 12 (Snord12), small nucleolar RNA.
NM_001163671	0.62484	2.09278	2.03651	1.45115	2.33295	1.52089	3.21262	0.52658	2.70708	3.14326	Mapk9	Mapk9	Mus musculus mitogen-activated protein kinase 9 (Mapk9), transcript variant beta2, mRNA.
NM_001163672	2.19674	6.09718	4.47343	5.54646	1.97151	7.21214	1.32827	2.18397	2.83437	3.21716	Mapk9	Mapk9	Mus musculus mitogen-activated protein kinase 9 (Mapk9), transcript variant beta2, mRNA.
NM_001305286	11.0035	4.81691	10.141	6.78978	8.29133	10.9253	6.96628	7.00664	7.54	7.2394	Mpdz	Mpdz	Mus musculus multiple PDZ domain protein (Mpdz), transcript variant 3, mRNA.
NM_028932	26.429	21.5539	26.3538	20.2103	24.3958	22.1493	26.3648	21.8603	25.558	22.1729	Eaf1	Eaf1	Mus musculus ELL associated factor 1 (Eaf1), mRNA.
NR_136882	1.74648	2.60611	0.96347	1.49415	0.94932	1.35929	1.23911	2.61733	1.6822	1.09416	Zmym5	Zmym5	Mus musculus zinc finger, MYM-type 5 (Zmym5), transcript variant 2, mRNA.
NR_136884	7.15249	11.4011	7.68729	9.27736	8.89204	9.75499	8.79199	10.4593	7.85792	13.1144	Gm5535	n/a	n/a
NR_136889	3.04153	4.78045	2.37267	1.8196	1.69175	4.50611	1.46318	3.42481	5.22608	1.99571	Gm34637	n/a	n/a
NM_019562	16.715	16.5331	20.173	16.7413	18.457	18.7401	21.1073	15.805	18.4879	14.6839	Uchl5	Uchl5	Mus musculus ubiquitin carboxyl-terminal esterase L5 (Uchl5), transcript variant 2, mRNA.
NM_019561	19.4493	15.5218	12.1755	17.1636	19.3066	12.9241	17.8006	17.4012	19.1241	15.7747	Ensa	Ensa	Mus musculus endosulfine alpha (Ensa), transcript variant 1, mRNA.
NM_019566	16.1493	17.2107	18.2907	18.7312	16.7004	17.5148	16.7404	15.9376	12.1474	15.9864	Rhog	Rhog	Mus musculus ras homolog family member G (Rhog), mRNA.,
NM_019565	6.47347	5.43412	5.03879	6.22726	4.83252	6.61566	4.48242	4.74189	4.02767	5.1812	Zfp386	Zfp386	Mus musculus zinc finger protein 386 (Kruppel-like) (Zfp386), transcript variant 2, mRNA.
NM_008477	25.2655	42.6098	28.2517	46.1989	31.4458	45.1793	32.4507	45.2141	21.3092	40.3267	Ktn1	Ktn1	Mus musculus kinectin 1 (Ktn1), transcript variant 3, mRNA.,Mus musculus kinectin 1 (Ktn1), transcript variant 2, mRNA.,Mus musculus kinectin 1 (Ktn1), transcript variant 1, mRNA.,Mus musculus kinectin 1 (Ktn1), transcript variant 2, mRNA.,Mus musculus kinectin 1 (Ktn1), transcript variant 1, mRNA.,Mus musculus kinectin 1 (Ktn1), transcript variant 3, mRNA.,
NM_010376	30.5108	37.1572	31.5217	39.5592	33.1748	43.6085	28.9801	38.5867	34.5416	40.3023	H13	H13	Mus musculus histocompatibility 13 (H13), transcript variant 1, mRNA.
NM_008478	51.77	87.0985	63.5812	82.5785	54.5431	91.8068	52.1056	92.5814	50.36	87.3909	L1cam	L1cam	Mus musculus L1 cell adhesion molecule (L1cam), mRNA.
NM_008479	1.75038	1.70382	2.02925	1.37725	1.60662	1.19637	1.96421	1.28387	1.78541	1.95525	Lag3	Lag3	Mus musculus lymphocyte-activation gene 3 (Lag3), mRNA.
NM_001172074	0.55229	0.18441	1.2874	0.99262	0.81786	1.54007	0.83844	0.87579	0.6339	0.81162	3110009E18Rik	3110009E18Rik	Mus musculus RIKEN cDNA 3110009E18 gene (3110009E18Rik), transcript variant 2, mRNA.
NM_053069	13.9691	11.4601	10.911	12.8731	10.7247	12.1245	13.9817	12.7524	11.7722	12.8102	Atg5	Atg5	Mus musculus autophagy related 5 (Atg5), transcript variant 1, mRNA.
NM_053068	49.7025	36.8099	40.0356	40.6878	39.5181	41.3509	37.374	38.6425	42.7047	43.4601	Chrac1	Chrac1	Mus musculus chromatin accessibility complex 1 (Chrac1), mRNA.,
NR_029825	20.014	23.4896	28.7031	49.6891	11.7878	21.9742	14.131	62.3075	11.5624	65.9056	Mir7-1	Mir7-1	Mus musculus microRNA 7-1 (Mir7-1), microRNA.
NM_027526	1.21239	1.02883	0	1.43601	1.38001	1.01237	0.92435	1.1205	2.30553	0	Rasgef1a	Rasgef1a	Mus musculus RasGEF domain family, member 1A (Rasgef1a), transcript variant 1, mRNA.
NM_172579	10.2206	11.5004	9.63521	14.0928	9.38756	13.5886	11.1582	14.5123	8.23614	15.1559	Sipa1l1	Sipa1l1	Mus musculus signal-induced proliferation-associated 1 like 1 (Sipa1l1), transcript variant 2, mRNA.,Mus musculus signal-induced proliferation-associated 1 like 1 (Sipa1l1), transcript variant 1, mRNA.,
NM_172578	15.6683	15.3557	13.7857	13.8252	11.9115	14.7618	12.6296	15.385	13.0279	15.7072	Mis18bp1	Mis18bp1	Mus musculus MIS18 binding protein 1 (Mis18bp1), mRNA.,
NM_144549	8.80367	9.0024	9.01802	9.38107	8.85431	9.59386	8.94739	8.37961	9.10695	9.33683	Trib1	Trib1	Mus musculus tribbles pseudokinase 1 (Trib1), mRNA.,
NM_027521	11.5611	11.0473	13.2475	12.7722	13.1525	11.9883	11.3262	10.572	12.674	11.0096	Hmha1	Hmha1	Mus musculus histocompatibility (minor) HA-1 (Hmha1), transcript variant 2, mRNA.,Mus musculus histocompatibility (minor) HA-1 (Hmha1), transcript variant 1, mRNA.,Mus musculus histocompatibility (minor) HA-1 (Hmha1), transcript variant 2, mRNA.,
NM_011399	51.0769	45.3131	56.091	52.71	47.3807	46.7518	44.6875	50.9325	51.7366	43.1666	Slc25a17	Slc25a17	Mus musculus solute carrier family 25 (mitochondrial carrier, peroxisomal membrane protein), member 17 (Slc25a17), mRNA.
NM_026350	9.26067	9.96818	8.37577	11.57	8.2626	8.8654	13.4559	10.0669	7.07549	8.69361	Ccdc130	Ccdc130	Mus musculus coiled-coil domain containing 130 (Ccdc130), transcript variant 2, mRNA.
NM_011390	5.70148	6.69079	6.12288	5.93656	4.39489	6.4431	5.11668	6.79568	5.86611	6.49191	Slc12a7	Slc12a7	Mus musculus solute carrier family 12, member 7 (Slc12a7), mRNA.,
NM_026358	69.8055	49.1627	69.1848	52.7375	69.3523	56.33	62.5592	50.6702	80.4014	61.0182	Mgarp	Mgarp	Mus musculus mitochondria localized glutamic acid rich protein (Mgarp), transcript variant 1, mRNA.
NM_011394	17.2874	23.7515	20.5062	22.9781	18.708	27.5007	18.4013	24.4522	22.848	27.8118	Slc20a2	Slc20a2	Mus musculus solute carrier family 20, member 2 (Slc20a2), mRNA.
NM_011397	1.88026	2.00458	1.69093	2.11722	1.82173	2.18667	1.97428	2.48135	1.32019	2.6073	Slc23a1	Slc23a1	Mus musculus solute carrier family 23 (nucleobase transporters), member 1 (Slc23a1), mRNA.
NM_011396	6.77455	7.79677	6.93304	7.66428	6.36007	6.88841	8.29256	6.12712	6.89502	7.27626	Slc22a5	Slc22a5	Mus musculus solute carrier family 22 (organic cation transporter), member 5 (Slc22a5), mRNA.
NM_013889	24.1173	28.73	27.1078	32.2726	22.5432	32.3437	21.8455	29.6893	22.5623	32.5598	Zfp292	Zfp292	Mus musculus zinc finger protein 292 (Zfp292), mRNA.,
NM_013888	5.55401	2.40085	6.99797	1.24041	5.90557	4.6381	5.45805	5.14817	6.4535	5.23968	Dnajc12	Dnajc12	Mus musculus DnaJ heat shock protein family (Hsp40) member C12 (Dnajc12), transcript variant 1, mRNA.
NM_013886	19.3325	17.4093	16.9197	17.9091	16.8576	18.1401	17.5684	19.0494	15.6694	20.8186	Hdgfrp3	Hdgfrp3	Mus musculus hepatoma-derived growth factor, related protein 3 (Hdgfrp3), mRNA.,
NM_013885	168.479	146.073	163.18	150.562	160.477	151.786	163.703	143.661	160.513	145.051	Clic4	Clic4	Mus musculus chloride intracellular channel 4 (mitochondrial) (Clic4), mRNA.
NM_013882	4.71894	0.11788	10.9711	14.306	6.00938	8.60158	10.3415	1.07002	15.4905	7.40024	Gtse1	Gtse1	Mus musculus G two S phase expressed protein 1 (Gtse1), transcript variant 2, mRNA.
NM_013881	9.34409	8.95041	10.3341	10.0203	9.16711	9.7071	8.56047	9.72293	8.88365	9.39578	Ulk2	Ulk2	Mus musculus unc-51 like kinase 2 (Ulk2), mRNA.
NM_013880	21.0051	18.8611	19.6342	21.7929	22.4326	18.1758	22.6293	18.9758	19.3543	19.6339	Plcl2	Plcl2	Mus musculus phospholipase C-like 2 (Plcl2), mRNA.
NM_011029	1008.54	974.499	1008.12	923.539	1065.72	938.059	1018.67	920.746	1006.04	926.378	Rpsa	Rpsa	Mus musculus ribosomal protein SA (Rpsa), mRNA.,
NM_011027	10.387	15.9536	15.6567	13.9217	9.22756	12.692	8.4905	19.2872	12.6337	14.8497	P2rx7	P2rx7	Mus musculus purinergic receptor P2X, ligand-gated ion channel, 7 (P2rx7), transcript variant 1, mRNA.
NM_011026	8.61851	10.6557	10.6922	10.6706	6.70088	9.54575	9.75405	10.5966	9.66811	10.2523	P2rx4	P2rx4	Mus musculus purinergic receptor P2X, ligand-gated ion channel 4 (P2rx4), transcript variant 1, mRNA.
NM_011025	3.00554	4.36302	1.21703	3.66834	2.2427	6.17847	2.39616	7.46278	2.03043	9.01881	Oxt	Oxt	Mus musculus oxytocin (Oxt), mRNA.
NM_011023	7.38522	4.98403	8.89009	6.85012	7.2813	6.44647	6.03707	6.11181	5.39652	5.01002	Otx1	Otx1	Mus musculus orthodenticle homeobox 1 (Otx1), mRNA.,
NM_011020	132.516	113.188	125.826	123.599	127.655	115.367	145.461	124.776	126.43	126.16	Hspa4l	Hspa4l	Mus musculus heat shock protein 4 like (Hspa4l), mRNA.,
NM_181316	2.22832	3.33337	5.44479	6.61461	3.43042	2.69015	4.59753	5.24313	5.88963	1.94448	Bbs9	Bbs9	Mus musculus Bardet-Biedl syndrome 9 (human) (Bbs9), transcript variant 2, mRNA.,
NM_181315	3.64595	5.27598	3.01755	5.07099	4.08286	4.03192	3.52604	6.05575	3.89639	5.15185	Car5b	Car5b	Mus musculus carbonic anhydrase 5b, mitochondrial (Car5b), mRNA.
NM_009408	49.9095	49.6362	43.9089	60.2472	44.7124	53.1973	47.8858	55.275	43.5183	54.5827	Top1	Top1	Mus musculus topoisomerase (DNA) I (Top1), mRNA.
NM_009409	50.9235	57.3525	50.3901	60.4004	55.0975	53.4622	52.5057	55.8482	49.7904	57.9318	Top2b	Top2b	Mus musculus topoisomerase (DNA) II beta (Top2b), mRNA.,
NM_133771	50.9696	48.3562	54.4768	48.9448	45.7353	55.8342	46.5674	53.2441	46.5301	51.2866	Memo1	Memo1	Mus musculus mediator of cell motility 1 (Memo1), mRNA.,
NM_001242364	4.23826	2.54797	2.6304	2.97559	3.48383	2.58776	3.81931	2.6288	3.05261	3.93673	Fam160a2	Fam160a2	Mus musculus family with sequence similarity 160, member A2 (Fam160a2), transcript variant 2, mRNA.
NM_001242363	1.17068	2.01209	2.97296	0.56166	1.27119	2.12409	1.61461	1.28624	2.24275	0.7372	Fam160a2	Fam160a2	Mus musculus family with sequence similarity 160, member A2 (Fam160a2), transcript variant 2, mRNA.
NM_001242360	3.01162	1.52585	2.44958	3.61894	2.55487	2.58427	1.59215	2.60848	0.99167	2.54308	Trnt1	Trnt1	Mus musculus tRNA nucleotidyl transferase, CCA-adding, 1 (Trnt1), transcript variant 1, mRNA.
NM_007717	0	0	0	0	0	0	0	0	0	0	Cmah	Cmah	Mus musculus cytidine monophospho-N-acetylneuraminic acid hydroxylase (Cmah), transcript variant 2, mRNA.
NM_007714	34.3813	32.94	32.2625	31.3849	28.405	27.3032	33.1677	27.4835	27.5798	27.6148	Clk4	Clk4	Mus musculus CDC like kinase 4 (Clk4), transcript variant 1, mRNA.
NM_007715	2.84942	2.80633	3.20906	4.54672	2.32277	1.96473	2.55325	2.86939	4.27214	0.85837	Clock	Clock	Mus musculus circadian locomotor output cycles kaput (Clock), transcript variant 2, mRNA.
NM_007712	17.7696	22.6474	18.6354	10.1571	16.2586	14.1149	13.7749	21.4305	16.0302	20.1434	Clk2	Clk2	Mus musculus CDC-like kinase 2 (Clk2), transcript variant 1, mRNA.
NM_007713	27.9761	26.0639	28.7633	24.574	30.1416	28.1856	26.8497	23.1124	29.7622	26.5794	Clk3	Clk3	Mus musculus CDC-like kinase 3 (Clk3), mRNA.,
NM_007711	6.42879	7.90268	8.66715	6.68439	12.6996	6.79384	9.7321	9.42079	12.5676	6.73431	Clcn3	Clcn3	Mus musculus chloride channel, voltage-sensitive 3 (Clcn3), transcript variant b, mRNA.
NM_024249	4.22783	19.8583	13.085	21.8369	15.491	29.4014	13.5513	34.4305	16.5043	23.0978	Slc38a10	Slc38a10	Mus musculus solute carrier family 38, member 10 (Slc38a10), transcript variant 5, mRNA.
NM_024248	14.993	13.5488	16.0978	11.4399	16.8804	13.6556	15.7505	12.7888	14.594	12.8054	Cars2	Cars2	Mus musculus cysteinyl-tRNA synthetase 2 (mitochondrial)(putative) (Cars2), mRNA.,
NM_001080128	58.5318	38.2718	46.6911	34.2189	58.4379	34.6634	48.8895	40.4944	54.9017	44.7579	Rnps1	Rnps1	Mus musculus ribonucleic acid binding protein S1 (Rnps1), transcript variant 3, mRNA.
NM_001080129	37.4787	35.9993	38.2977	44.1947	35.1654	32.6688	37.7325	34.6923	42.9167	34.3533	Tmpo	Tmpo	Mus musculus thymopoietin (Tmpo), transcript variant 2, mRNA.,
NM_024243	33.353	45.5764	41.7823	45.1646	41.7642	48.2397	36.9433	45.8579	40.8279	43.5021	Fuca1	Fuca1	Mus musculus fucosidase, alpha-L- 1, tissue (Fuca1), mRNA.
NM_024242	17.2271	19.2079	16.3638	17.7496	18.1819	15.5794	14.9568	12.9073	14.2095	17.2372	Riok1	Riok1	Mus musculus RIO kinase 1 (yeast) (Riok1), mRNA.
NM_024240	54.0768	40.5114	56.6464	46.2863	62.3261	45.8856	58.7885	45.4526	60.435	44.8252	Gins4	Gins4	Mus musculus GINS complex subunit 4 (Sld5 homolog) (Gins4), mRNA.
NM_024246	1.12334	0.58802	0.85672	0.45257	1.00064	1.06104	0.47511	0.42831	0.82441	0.7513	Tmem79	Tmem79	Mus musculus transmembrane protein 79 (Tmem79), mRNA.,
NM_024245	31.4538	28.7606	27.8611	32.5153	28.5861	30.339	29.42	30.4861	31.9033	30.5266	Kif23	Kif23	Mus musculus kinesin family member 23 (Kif23), mRNA.,
NR_028061	0.10384	0.33016	0.16162	0.22819	0.21366	0.09843	0.14796	0.26157	0.50461	0.29723	Gm8615	n/a	n/a
NM_001101804	0.09917	4.11228	3.56666	3.04129	2.41845	0.14205	1.48383	3.04451	2.4151	2.67859	Gm14434	n/a	n/a
NM_001127356	6.11797	8.34597	5.71646	6.07611	6.7341	4.34759	8.44011	7.0984	8.39558	7.4607	Eif2b4	Eif2b4	Mus musculus eukaryotic translation initiation factor 2B, subunit 4 delta (Eif2b4), transcript variant 1, mRNA.
NM_001127353	0.21032	0.18622	0.2299	0.12461	0.12556	0.02865	0.10502	0.12413	0.15263	0.05541	Adgb	Adgb	Mus musculus androglobin (Adgb), mRNA.
NM_007594	69.39	94.5759	86.3448	95.4172	75.2564	90.944	66.608	94.7572	74.4779	97.0052	Calu	Calu	Mus musculus calumenin (Calu), transcript variant 2, mRNA.
NR_030711	3.46569	4.67436	3.11706	3.534	3.33125	4.25264	3.86746	3.50024	4.98574	4.39104	Mir22hg	Mir22hg	Mus musculus Mir22 host gene (non-protein coding) (Mir22hg), long non-coding RNA.
NR_030715	1.60091	2.34602	2.26784	2.39995	1.17434	2.65054	1.91774	2.79011	2.81736	2.33486	3930402G23Rik	3930402G23Rik	Mus musculus RIKEN cDNA 3930402G23 gene (3930402G23Rik), transcript variant 2, long non-coding RNA.
NM_023738	5.87465	5.34097	5.09247	4.24672	4.57428	3.91831	4.64106	5.28659	5.64508	4.20931	Uba7	Uba7	Mus musculus ubiquitin-like modifier activating enzyme 7 (Uba7), mRNA.,
NM_023739	12.1478	11.1126	11.9397	11.9245	10.7137	9.64413	11.7321	12.9553	11.0365	12.0288	Nfx1	Nfx1	Mus musculus nuclear transcription factor, X-box binding 1 (Nfx1), transcript variant 1, mRNA.
NM_023733	13.7127	15.5126	16.1247	16.086	16.9388	17.2552	17.6617	15.5887	17.613	17.6621	Crot	Crot	Mus musculus carnitine O-octanoyltransferase (Crot), mRNA.
NM_023735	45.0546	37.136	39.9875	38.5486	74.0961	24.0416	67.728	35.6885	69.8798	44.6703	Actr3	Actr3	Mus musculus ARP3 actin-related protein 3 (Actr3), transcript variant 1, mRNA.
NM_133779	57.0863	84.6072	72.5862	80.6353	61.1046	86.7046	58.6441	91.1774	56.8715	85.6933	Pigt	Pigt	Mus musculus phosphatidylinositol glycan anchor biosynthesis, class T (Pigt), mRNA.,
NM_001346695	2.7052	7.64902	5.8138	5.01268	5.54847	9.40785	4.92838	6.08843	7.06664	7.19674	Tle6	Tle6	Mus musculus transducin-like enhancer of split 6 (Tle6), mRNA.,
NM_001346696	9.3648	10.4558	9.36175	10.523	7.94131	5.78167	10.0174	8.22602	11.8322	7.88843	Mta1	Mta1	Mus musculus metastasis associated 1 (Mta1), mRNA.,
NM_001346698	14.3757	23.0268	16.5677	21.0306	16.0675	20.7968	14.8989	21.2861	14.9831	22.2776	Ube4a	Ube4a	Mus musculus ubiquitination factor E4A (Ube4a), mRNA.
NM_027295	20.6123	20.8928	25.5971	18.7503	18.428	20.0897	19.2114	20.862	22.0954	18.4202	Rab28	Rab28	Mus musculus RAB28, member RAS oncogene family (Rab28), transcript variant 2, mRNA.
NM_027294	0.36209	0.41399	1.13908	0.85438	0.20288	1.0231	0.24465	0.66539	0.45707	0.19674	Cmtm8	Cmtm8	Mus musculus CKLF-like MARVEL transmembrane domain containing 8 (Cmtm8), mRNA.
NM_027297	9.1612	7.45662	8.24175	7.40201	8.75068	8.61999	8.28782	9.2511	8.84858	7.9964	Prpf4	Prpf4	Mus musculus pre-mRNA processing factor 4 (Prpf4), mRNA.
NM_027296	20.3671	16.8283	24.4286	28.2795	19.1041	17.372	18.7497	11.9503	9.21749	19.6942	Trnt1	Trnt1	Mus musculus tRNA nucleotidyl transferase, CCA-adding, 1 (Trnt1), transcript variant 1, mRNA.
NM_027290	24.6097	21.5297	20.4417	18.5876	23.1592	19.7523	24.8336	17.792	22.6597	18.902	Mcm10	Mcm10	Mus musculus minichromosome maintenance 10 replication initiation factor (Mcm10), transcript variant 2, mRNA.,
NM_027293	4.96038	5.90382	5.26358	6.16521	5.20443	5.72092	5.38317	5.72382	5.80889	5.65455	Dopey2	Dopey2	Mus musculus dopey family member 2 (Dopey2), transcript variant 2, mRNA.,
NM_027298	0.41002	0.43007	0.37064	0.07106	0.07234	0.06658	0.28725	0.05679	0.08884	0.12942	Ccdc89	Ccdc89	Mus musculus coiled-coil domain containing 89 (Ccdc89), mRNA.
NM_009532	34.7464	29.1973	32.1586	31.5914	34.2843	30.5661	30.3326	33.2669	33.0033	29.2907	Xrcc1	Xrcc1	Mus musculus X-ray repair complementing defective repair in Chinese hamster cells 1 (Xrcc1), mRNA.,
NM_010575	1.62391	0.83471	1.9761	1.1762	1.73387	1.3272	1.37902	1.17033	1.78431	1.23875	Itga2b	Itga2b	Mus musculus integrin alpha 2b (Itga2b), mRNA.,
NM_058214	14.7869	14.7664	16.8127	13.2874	17.2058	15.5416	17.2005	16.5837	17.6277	14.6894	Recql4	Recql4	Mus musculus RecQ protein-like 4 (Recql4), mRNA.,
NM_001287206	1.42084	2.1054	1.64769	1.88639	1.69341	2.40556	1.98193	1.50127	1.60061	2.23763	BC030499	BC030499	Mus musculus cDNA sequence BC030499 (BC030499), mRNA.,
NM_028994	46.4431	47.2069	44.5705	48.345	53.803	49.6805	47.3354	47.6521	53.6611	49.5605	Pck2	Pck2	Mus musculus phosphoenolpyruvate carboxykinase 2 (mitochondrial) (Pck2), mRNA.,
NM_199079	68.397	80.3481	80.2772	83.5876	69.5376	72.6781	68.0779	84.7939	72.7723	82.3906	Ddx17	Ddx17	Mus musculus DEAD (Asp-Glu-Ala-Asp) box polypeptide 17 (Ddx17), transcript variant 4, mRNA.
NM_001170401	3.35091	4.36909	4.36561	4.26886	2.3519	5.27267	3.73834	3.84382	2.26803	1.4976	Tmem229b	Tmem229b	Mus musculus transmembrane protein 229B (Tmem229b), transcript variant 1, mRNA.,Mus musculus transmembrane protein 229B (Tmem229b), transcript variant 2, mRNA.,
NM_027122	6.2824	5.87081	6.16546	5.79198	6.45819	6.86621	7.12868	5.67007	7.36761	4.29976	Mfsd3	Mfsd3	Mus musculus major facilitator superfamily domain containing 3 (Mfsd3), mRNA.
NM_027121	16.9187	15.1361	15.2995	19.1541	15.589	19.4437	16.0588	16.4236	16.1453	19.1393	Vkorc1l1	Vkorc1l1	Mus musculus vitamin K epoxide reductase complex, subunit 1-like 1 (Vkorc1l1), transcript variant 3, mRNA.
NM_027120	2.34987	3.00649	1.78852	1.52593	1.57096	1.89154	2.08068	1.72079	2.96387	2.1498	Nmrk2	Nmrk2	Mus musculus nicotinamide riboside kinase 2 (Nmrk2), mRNA.
NM_026658	11.1467	13.3751	10.1915	12.0925	12.2479	10.6012	11.3541	12.1798	10.7892	11.6115	Mto1	Mto1	Mus musculus mitochondrial tRNA translation optimization 1 (Mto1), mRNA.
NM_021608	38.6754	36.7631	35.2725	35.149	30.6401	38.6153	34.1494	39.0838	35.8118	35.2664	Dctn5	Dctn5	Mus musculus dynactin 5 (Dctn5), mRNA.
NM_021604	59.0215	76.1652	68.9786	70.3552	70.176	74.4255	61.6966	73.3689	73.2455	73.2743	Agrn	Agrn	Mus musculus agrin (Agrn), mRNA.
NM_021605	8.34616	8.07306	8.3937	8.29964	8.98759	8.43948	7.68473	7.61717	9.47754	7.7129	Nek7	Nek7	Mus musculus NIMA (never in mitosis gene a)-related expressed kinase 7 (Nek7), transcript variant 1, mRNA.
NM_021606	1.93909	1.34699	1.92144	2.19804	1.87131	1.86989	2.23997	0.98095	1.91316	2.07773	Nek6	Nek6	Mus musculus NIMA (never in mitosis gene a)-related expressed kinase 6 (Nek6), transcript variant 2, mRNA.
NM_021607	41.4975	59.0276	48.8339	58.9976	42.932	62.2394	42.7508	62.4928	42.3326	60.081	Ncstn	Ncstn	Mus musculus nicastrin (Ncstn), mRNA.
NM_026654	12.2332	10.247	11.338	12.076	11.8529	11.0115	13.9751	9.0382	12.2904	10.1454	Toe1	Toe1	Mus musculus target of EGR1, member 1 (nuclear) (Toe1), mRNA.
NM_026655	12.8326	10.3716	11.917	11.4519	13.6581	11.0816	13.0906	12.9692	13.0647	10.1531	2310057M21Rik	2310057M21Rik	Mus musculus RIKEN cDNA 2310057M21 gene (2310057M21Rik), mRNA.,
NM_173350	2.02322	0.83466	0.85129	3.9752	2.21484	1.037	1.59507	2.60622	0.79519	3.0124	Osbpl9	Osbpl9	Mus musculus oxysterol binding protein-like 9 (Osbpl9), transcript variant a, mRNA.
NM_028966	5.5714	1.71047	5.83347	4.00934	5.1127	3.53534	5.40397	4.02252	3.98599	3.88387	Samd4	Samd4	Mus musculus sterile alpha motif domain containing 4 (Samd4), transcript variant 3, mRNA.
NM_028964	5.75702	4.78474	5.44994	5.5695	6.7138	3.69502	5.37491	5.16868	5.95343	4.61225	Snx29	Snx29	Mus musculus sorting nexin 29 (Snx29), transcript variant 1, mRNA.
NM_028965	7.38973	4.7941	5.28594	4.69166	9.91698	4.79545	2.33149	2.04768	3.17419	4.64159	Snx11	Snx11	Mus musculus sorting nexin 11 (Snx11), mRNA.
NM_028963	10.6025	10.8774	9.63404	11.437	11.8021	9.59036	10.708	12.1465	10.0624	10.5095	4933427D14Rik	4933427D14Rik	Mus musculus RIKEN cDNA 4933427D14 gene (4933427D14Rik), mRNA.,
NM_201394	10.3357	11.1411	14.579	18.2615	16.178	18.4631	13.5039	15.696	18.5234	17.0961	Plec	Plec	Mus musculus plectin (Plec), transcript variant 10, mRNA.
NM_201392	0	3.20219	5.74301	0.7131	1.89771	3.02019	3.1991	2.09784	2.77312	0.57147	Plec	Plec	Mus musculus plectin (Plec), transcript variant 10, mRNA.
NM_201393	6.97942	9.13342	8.88947	8.80657	6.23547	3.95495	10.4432	4.26351	5.39325	5.54654	Plec	Plec	Mus musculus plectin (Plec), transcript variant 10, mRNA.
NM_201390	0.57875	0.56523	4.02931	2.56239	5.58586	2.82695	2.45969	0.94453	1.25686	1.04827	Plec	Plec	Mus musculus plectin (Plec), transcript variant 10, mRNA.
NM_201391	0.76149	0.68565	3.21892	0.00051	0.41189	0.66742	4.1205	2.77081	3.71241	0.62019	Plec	Plec	Mus musculus plectin (Plec), transcript variant 10, mRNA.
NR_104427	306.379	196.005	300.623	152.43	361.325	176.433	373.156	165.998	355.586	191.223	Hnrnpa1	Hnrnpa1	Mus musculus heterogeneous nuclear ribonucleoprotein A1 (Hnrnpa1), transcript variant 3, non-coding RNA.,Mus musculus heterogeneous nuclear ribonucleoprotein A1 (Hnrnpa1), transcript variant 1, mRNA.,
NM_182636	4.06143	0.90379	1.00934	2.71482	3.80696	0.82221	2.5723	1.38821	3.36876	0.86106	Vwa5b2	Vwa5b2	Mus musculus von Willebrand factor A domain containing 5B2 (Vwa5b2), transcript variant 2, mRNA.
NM_001199308	8.46498	12.8359	9.5122	12.8566	8.25527	13.9368	8.61494	15.2151	6.65725	14.4816	Gm14440	Gm14440	Mus musculus predicted gene 14440 (Gm14440), mRNA.
NR_024257	1.35319	1.6124	1.79369	2.02858	2.14208	2.07291	1.02238	2.45735	1.9132	1.58091	4930412O13Rik	4930412O13Rik	Mus musculus RIKEN cDNA 4930412O13 gene (4930412O13Rik), long non-coding RNA.
NM_001293715	12.6238	16.3463	15.9265	13.8706	11.4488	14.3676	8.1136	14.9892	10.7303	13.8929	Pi4kb	Pi4kb	Mus musculus phosphatidylinositol 4-kinase, catalytic, beta polypeptide (Pi4kb), transcript variant 3, mRNA.
NM_145732	1.27138	0.30812	0.43059	0.39687	0.69884	0.74998	1.45671	0.00452	2.08978	1.05023	Ctnna2	Ctnna2	Mus musculus catenin (cadherin associated protein), alpha 2 (Ctnna2), transcript variant 1, mRNA.
NM_028381	11.614	11.4965	12.2775	9.97343	9.57713	12.095	12.3906	14.8796	10.575	11.8801	Ccdc94	Ccdc94	Mus musculus coiled-coil domain containing 94 (Ccdc94), mRNA.
NM_028386	12.3337	12.5739	12.0927	11.9409	11.2973	11.4205	12.8494	11.0464	12.1863	11.0071	Asphd2	Asphd2	Mus musculus aspartate beta-hydroxylase domain containing 2 (Asphd2), mRNA.
NM_028387	1.37184	0.77751	0.98621	1.67708	1.33508	1.26215	1.82172	1.19847	0.80371	1.17301	Macrod2	Macrod2	Mus musculus MACRO domain containing 2 (Macrod2), transcript variant 1, mRNA.,
NM_028385	41.634	53.4083	47.0991	55.0208	43.2139	53.7167	38.1863	54.2195	43.0072	56.5559	Setd5	Setd5	Mus musculus SET domain containing 5 (Setd5), mRNA.,
NM_020559	25.1373	26.3542	25.3086	24.5646	28.2397	24.5351	29.1147	24.0087	27.3923	24.0142	Alas1	Alas1	Mus musculus aminolevulinic acid synthase 1 (Alas1), transcript variant 2, mRNA.,
NM_020558	16.1534	14.5538	15.9382	16.6162	17.3795	15.076	18.7444	16.1049	12.1289	14.0621	C1d	C1d	Mus musculus C1D nuclear receptor co-repressor (C1d), mRNA.
NM_020557	6.54371	5.30806	4.6338	3.89046	5.47959	3.85201	5.73612	3.90084	3.79544	3.66029	Cmpk2	Cmpk2	Mus musculus cytidine monophosphate (UMP-CMP) kinase 2, mitochondrial (Cmpk2), mRNA.
NM_172086	2954.27	2808.04	2944.97	3154.18	2722.24	3142.99	2614.13	2967.39	2662.48	3038.69	Rpl32	Rpl32	Mus musculus ribosomal protein L32 (Rpl32), mRNA.
NM_198035	8.27422	8.25727	8.23388	7.7432	7.92598	9.07535	7.7324	9.02121	8.08577	7.96316	Zbtb39	Zbtb39	Mus musculus zinc finger and BTB domain containing 39 (Zbtb39), mRNA.,
NM_198030	0.37331	0.46286	0.29372	0.3597	0.37897	0.13965	0.2852	0.54389	0.35376	0.26971	Hsd17b13	Hsd17b13	Mus musculus hydroxysteroid (17-beta) dehydrogenase 13 (Hsd17b13), transcript variant 1, mRNA.
NM_198031	35.7477	34.1873	34.4167	37.4958	33.963	33.7782	34.4967	36.1011	32.9931	35.7336	Tubgcp3	Tubgcp3	Mus musculus tubulin, gamma complex associated protein 3 (Tubgcp3), mRNA.
NM_198033	34.5159	36.2594	34.6043	38.1895	36.6705	37.4225	37.5566	37.4604	37.2406	38.0755	Setx	Setx	Mus musculus senataxin (Setx), mRNA.
NM_029385	1.47718	2.03443	1.54111	2.10826	1.18399	1.94707	1.26503	1.25151	2.04032	0.6257	Nudt16	Nudt16	Mus musculus nudix (nucleoside diphosphate linked moiety X)-type motif 16 (Nudt16), mRNA.
NM_029384	5.10864	3.78148	3.21682	2.32592	3.32825	3.58334	3.90669	1.79622	5.54398	3.99277	Tmem238	Tmem238	Mus musculus transmembrane protein 238 (Tmem238), mRNA.,
NM_029389	3.27672	2.99075	3.2072	2.95103	2.48561	2.42822	4.11952	2.95759	3.32903	3.00489	Fam35a	Fam35a	Mus musculus family with sequence similarity 35, member A (Fam35a), mRNA.,
NM_028030	1.81101	1.62943	1.68827	0.83693	1.12328	0.68781	1.96283	0.76155	0.79142	1.69523	Rbpms2	Rbpms2	Mus musculus RNA binding protein with multiple splicing 2 (Rbpms2), mRNA.
NM_028031	12.1306	15.1799	13.2077	15.4636	9.89218	16.0936	10.7787	15.7932	12.3959	15.5374	Zdhhc13	Zdhhc13	Mus musculus zinc finger, DHHC domain containing 13 (Zdhhc13), mRNA.
NM_028032	41.1588	43.1848	33.9259	44.8572	32.501	39.8083	33.4912	39.2189	31.6484	39.9633	Ppp2r2a	Ppp2r2a	Mus musculus protein phosphatase 2, regulatory subunit B, alpha (Ppp2r2a), transcript variant 1, mRNA.
NM_028036	12.1839	7.50361	8.84176	7.29087	9.78605	8.37838	9.78498	9.08939	9.88328	8.11536	Tmco6	Tmco6	Mus musculus transmembrane and coiled-coil domains 6 (Tmco6), mRNA.
NM_028037	2.48066	2.76299	3.25077	3.29022	3.64344	3.2106	3.68052	3.19761	3.26974	3.14253	Acad10	Acad10	Mus musculus acyl-Coenzyme A dehydrogenase family, member 10 (Acad10), mRNA.,
NM_028038	14.814	12.2988	12.6658	12.9555	14.1682	12.0019	17.2771	13.3687	12.3148	14.1326	Ddx28	Ddx28	Mus musculus DEAD (Asp-Glu-Ala-Asp) box polypeptide 28 (Ddx28), mRNA.
NM_028039	15.3991	17.1471	14.9631	14.036	13.2545	13.1436	15.4911	13.2987	13.9973	14.8878	Esco2	Esco2	Mus musculus establishment of sister chromatid cohesion N-acetyltransferase 2 (Esco2), mRNA.
NM_172558	10.9457	11.258	6.20107	4.7325	9.87565	5.63046	8.07498	1.17776	7.02849	10.17	Gemin5	Gemin5	Mus musculus gem (nuclear organelle) associated protein 5 (Gemin5), transcript variant 3, mRNA.
NM_172552	5.17389	4.29446	5.27564	3.73721	5.07522	2.74893	4.72039	3.82657	5.78618	3.05331	Tdg	Tdg	Mus musculus thymine DNA glycosylase (Tdg), transcript variant 1, mRNA.
NM_172551	21.1024	23.5568	22.2098	21.5435	22.8653	23.3826	20.2426	25.3541	25.2047	23.0924	Polrmt	Polrmt	Mus musculus polymerase (RNA) mitochondrial (DNA directed) (Polrmt), mRNA.,
NM_172550	4.16952	5.79936	4.51015	5.01107	5.37082	4.08343	4.87583	5.93599	5.11095	5.44675	Ybey	Ybey	Mus musculus ybeY metallopeptidase (Ybey), mRNA.
NM_172557	14.8368	13.6727	16.2125	16.0471	15.2501	15.6051	15.6051	13.8461	16.6293	14.58	Rufy1	Rufy1	Mus musculus RUN and FYVE domain containing 1 (Rufy1), mRNA.
NM_172555	11.6474	13.6149	11.3133	13.0669	10.2838	12.4178	10.6614	11.6631	9.91453	13.7253	Papolg	Papolg	Mus musculus poly(A) polymerase gamma (Papolg), mRNA.,
NM_172554	22.0835	26.5446	23.2095	27.2109	20.7629	25.3713	20.9642	27.0269	20.6717	25.529	Zdhhc17	Zdhhc17	Mus musculus zinc finger, DHHC domain containing 17 (Zdhhc17), mRNA.,
NM_133950	48.1795	59.7561	57.2185	57.9803	45.898	74.0216	45.0804	61.4515	48.1154	69.1669	Kdelr1	Kdelr1	Mus musculus KDEL (Lys-Asp-Glu-Leu) endoplasmic reticulum protein retention receptor 1 (Kdelr1), mRNA.
NM_133952	20.7924	25.1155	22.3522	21.0836	27.7358	23.3942	25.4912	24.2163	26.9477	22.7539	Unc45a	Unc45a	Mus musculus unc-45 myosin chaperone A (Unc45a), mRNA.
NM_133953	134.387	131.784	140.212	122.395	141.055	122.225	147.064	124.991	142.44	121.466	Sf3b3	Sf3b3	Mus musculus splicing factor 3b, subunit 3 (Sf3b3), mRNA.,
NM_133954	12.2157	8.40177	9.77687	12.94	14.0459	9.76822	13.4722	11.3225	12.7779	10.2863	Usb1	Usb1	Mus musculus U6 snRNA biogenesis 1 (Usb1), mRNA.
NM_133955	38.2995	31.7821	38.4172	27.7865	42.6827	28.4362	41.9002	29.6887	45.0786	28.7813	Rhou	Rhou	Mus musculus ras homolog family member U (Rhou), mRNA.
NM_133957	24.8737	22.8343	18.8084	26.7694	24.214	26.9269	20.3296	28.7685	20.4926	30.6464	Nfat5	Nfat5	Mus musculus nuclear factor of activated T cells 5 (Nfat5), transcript variant b, mRNA.
NM_175686	0	0	0	0	0	0	0	0	0	0	Prrx1	Prrx1	Mus musculus paired related homeobox 1 (Prrx1), transcript variant 2, mRNA.
NM_175684	5.92435	5.56045	7.09255	5.40251	7.91969	6.17078	6.20509	5.97992	7.9213	5.44436	Fchsd1	Fchsd1	Mus musculus FCH and double SH3 domains 1 (Fchsd1), mRNA.
NM_001310726	41.4065	40.5415	52.8988	39.9865	39.9133	39.0263	54.8815	25.17	35.3021	31.0433	Rps15	Rps15	Mus musculus ribosomal protein S15 (Rps15), transcript variant 1, mRNA.
NM_001310722	14.0011	15.2685	11.3926	15.1538	12.95	14.3562	10.8965	15.6531	16.0712	15.396	Gemin8	Gemin8	Mus musculus gem (nuclear organelle) associated protein 8 (Gemin8), transcript variant 3, mRNA.
NM_031494	6.5622	4.23214	6.744	5.32453	6.26345	7.11832	6.04156	6.63846	5.78781	5.37107	Zfp275	Zfp275	Mus musculus zinc finger protein 275 (Zfp275), transcript variant 1, mRNA.
NM_001310729	0.62585	0.29483	0.97144	1.69054	1.71178	2.63683	0.74546	0.34008	0.57916	0.89555	Rnf220	Rnf220	Mus musculus ring finger protein 220 (Rnf220), transcript variant 1, mRNA.,
NR_040590	0.21924	0.6234	0.56931	0.31775	0.77541	0.44444	0.25601	0.39252	0.27344	0.82278	Gm11548	Gm11548	Mus musculus predicted gene 11548 (Gm11548), long non-coding RNA.
NR_040591	0.52146	0.63616	0.46481	0.14247	0.82938	0.33461	0.64192	0.35004	0.88099	0.3898	Gm1653	Gm1653	Mus musculus predicted gene 1653 (Gm1653), long non-coding RNA.
NR_040597	1.71662	1.91806	1.23578	0.2395	1.39832	2.0485	0.1574	0.6096	1.07071	0.67432	4930539M17Rik	4930539M17Rik	Mus musculus RIKEN cDNA 4930539M17 gene (4930539M17Rik), long non-coding RNA.
NM_175028	28.2261	26.3379	27.0462	22.6658	26.2513	24.707	28.1346	26.541	26.8433	25.4559	Adnp2	Adnp2	Mus musculus ADNP homeobox 2 (Adnp2), mRNA.
NM_175029	3.08278	2.08545	3.00988	3.57104	2.49673	0.81217	3.34521	2.33786	2.96922	3.69982	Atg4c	Atg4c	Mus musculus autophagy related 4C, cysteine peptidase (Atg4c), transcript variant 2, mRNA.
NM_175022	31.7931	31.8905	31.9771	32.0134	31.8698	34.6646	29.138	32.8933	32.438	33.3421	Prr12	Prr12	Mus musculus proline rich 12 (Prr12), mRNA.
NM_175023	4.48905	5.00286	6.03935	4.54997	6.12573	5.36853	3.76689	7.0953	3.9063	4.59501	Rbbp6	Rbbp6	Mus musculus retinoblastoma binding protein 6 (Rbbp6), transcript variant 2, mRNA.
NM_175021	34.3085	31.4337	33.1707	32.8528	32.8	35.9346	34.1814	36.2608	34.9995	34.178	Samd4b	Samd4b	Mus musculus sterile alpha motif domain containing 4B (Samd4b), mRNA.
NM_175025	11.6754	15.2571	10.9191	15.1224	10.702	12.9384	10.018	13.3244	11.7011	18.0235	Atp2c1	Atp2c1	Mus musculus ATPase, Ca++-sequestering (Atp2c1), transcript variant 1, mRNA.
NM_001099316	7.98959	4.47691	7.2415	4.13252	4.53777	8.26777	6.02995	4.60604	7.54837	2.80021	Rhox2b	Rhox2b	Mus musculus reproductive homeobox 2B (Rhox2b), mRNA.
NM_001099319	1.59781	2.03088	3.63324	3.16375	3.33509	2.74481	3.06548	1.60975	2.29193	2.41826	Tmem35b	Gm12942	Mus musculus predicted gene 12942 (Gm12942), mRNA.
NM_001099318	53.2277	54.9178	45.6978	47.1424	51.3124	48.2649	48.8581	44.8136	54.7252	50.8582	Rhox2c	Rhox2c	Mus musculus reproductive homeobox 2C (Rhox2c), mRNA.
NM_001081327	0.55203	0.68342	0.99312	0.46816	0.88402	0.87327	1.01701	0.50756	0.93015	1.20603	Hs3st2	Hs3st2	Mus musculus heparan sulfate (glucosamine) 3-O-sulfotransferase 2 (Hs3st2), mRNA.,
NM_001025586	8.77923	12.5789	11.0465	8.13131	15.2041	5.2641	9.17977	8.43952	16.0218	10.857	Nr2c2ap	Nr2c2ap	Mus musculus nuclear receptor 2C2-associated protein (Nr2c2ap), transcript variant 2, mRNA.
NM_001025589	3.411	3.16036	4.27992	5.65515	5.43713	4.24118	2.82533	1.67499	1.06594	4.23078	Rfxank	Rfxank	Mus musculus regulatory factor X-associated ankyrin-containing protein (Rfxank), transcript variant 2, mRNA.
NM_001271005	4.31935	4.34954	4.15472	4.84281	3.70652	3.04131	3.63824	3.1605	1.8705	3.12437	H2-T-ps	C920025E04Rik	Mus musculus RIKEN cDNA C920025E04 gene (C920025E04Rik), mRNA.
NM_001109687	10.691	7.3336	5.27695	10.9169	7.3959	11.3907	5.09188	7.60558	10.349	5.58543	Ehmt1	Ehmt1	Mus musculus euchromatic histone methyltransferase 1 (Ehmt1), transcript variant 4, mRNA.
NM_012042	51.9496	51.0071	48.1294	53.6748	44.0022	50.0057	51.1503	50.4222	45.4324	50.6622	Cul1	Cul1	Mus musculus cullin 1 (Cul1), mRNA.,
NM_012043	6.12604	7.21469	3.99113	5.27494	6.77095	9.48234	8.56157	5.14171	6.76312	3.30596	Islr	Islr	Mus musculus immunoglobulin superfamily containing leucine-rich repeat (Islr), transcript variant 1, mRNA.,
NM_012048	10.2003	10.0693	9.80137	12.1668	9.77228	10.7528	10.6044	11.064	9.77629	10.7849	Polk	Polk	Mus musculus polymerase (DNA directed), kappa (Polk), mRNA.,
NM_001291025	3.10155	2.69469	2.20984	0.73749	2.94252	2.7491	1.58438	3.60445	4.33759	2.6459	Pigq	Pigq	Mus musculus phosphatidylinositol glycan anchor biosynthesis, class Q (Pigq), transcript variant 2, mRNA.,Mus musculus phosphatidylinositol glycan anchor biosynthesis, class Q (Pigq), transcript variant 1, mRNA.,Mus musculus phosphatidylinositol glycan anchor biosynthesis, class Q (Pigq), transcript variant 2, mRNA.,
NM_001291024	5.12716	3.13472	6.88946	2.31369	5.62941	4.05002	5.14945	5.51946	1.05617	4.29304	Rnf112	Rnf112	Mus musculus ring finger protein 112 (Rnf112), transcript variant 1, mRNA.,
NM_029818	2.20766	3.78432	5.37708	2.91972	3e-05	5.9559	1.83531	1.66901	6.67437	2.02971	2700049A03Rik	2700049A03Rik	Mus musculus RIKEN cDNA 2700049A03 gene (2700049A03Rik), transcript variant 1, mRNA.
NM_001301269	8.29778	8.76725	10.0636	11.0497	8.87641	8.76576	8.12435	10.308	9.88874	10.8566	Inafm2	Inafm2	Mus musculus InaF motif containing 2 (Inafm2), mRNA.
NM_029810	6.22225	6.05916	4.94601	13.1091	6.76948	10.881	7.01102	3.34818	5.56017	9.12782	Nt5c2	Nt5c2	Mus musculus 5'-nucleotidase, cytosolic II (Nt5c2), transcript variant 3, mRNA.,Mus musculus 5'-nucleotidase, cytosolic II (Nt5c2), transcript variant 4, non-coding RNA.,
NM_027379	25.9559	27.6849	24.1826	24.6928	22.4582	28.9316	27.3878	26.703	25.7568	29.6303	Far1	Far1	Mus musculus fatty acyl CoA reductase 1 (Far1), transcript variant 1, mRNA.,Mus musculus fatty acyl CoA reductase 1 (Far1), transcript variant 2, mRNA.,
NM_029815	0.86899	0.73438	1.38159	1.41162	0.52719	1.4105	4.05632	1.68789	2.90131	1.62865	Bcas1	Bcas1	Mus musculus breast carcinoma amplified sequence 1 (Bcas1), transcript variant 2, mRNA.
NM_029814	82.3638	82.1243	70.7825	84.5897	83.2137	76.078	84.5847	78.5237	72.5719	82.2858	Chmp5	Chmp5	Mus musculus charged multivesicular body protein 5 (Chmp5), mRNA.,
NM_029816	1.02168	1.68315	1.12554	1.29156	0.6012	0.90744	1.27797	2.20945	1.36373	1.57574	2610028H24Rik	2610028H24Rik	Mus musculus RIKEN cDNA 2610028H24 gene (2610028H24Rik), mRNA.
NM_001290997	2.05612	3.11727	2.95277	4.34774	3.06867	2.7811	3.08195	3.65858	1.63685	3.35995	Sema6d	Sema6d	Mus musculus sema domain, transmembrane domain (TM), and cytoplasmic domain, (semaphorin) 6D (Sema6d), transcript variant 3, mRNA.
NM_001290995	50.2571	61.9377	355.268	378.207	47.5257	54.7071	43.8028	56.0982	45.329	52.0101	Kif1b	Kif1b	Mus musculus kinesin family member 1B (Kif1b), transcript variant 3, mRNA.
NM_001290990	8.98376	11.4718	7.43025	11.4833	8.65542	11.795	7.81218	11.6223	10.9178	8.69401	Lmtk3	Lmtk3	Mus musculus lemur tyrosine kinase 3 (Lmtk3), transcript variant 3, non-coding RNA.
NM_001109971	4.56845	5.3677	6.43424	3.43787	3.91801	4.34435	11.7242	3.64867	3.25959	5.33778	Sec61g	Sec61g	Mus musculus SEC61, gamma subunit (Sec61g), transcript variant 1, mRNA.
NM_001113530	4.30294	2.65975	4.13696	3.22486	4.19063	4.77162	4.83934	4.09285	4.53173	4.22244	Csf1	Csf1	Mus musculus colony stimulating factor 1 (macrophage) (Csf1), transcript variant 1, mRNA.,Mus musculus colony stimulating factor 1 (macrophage) (Csf1), transcript variant 3, mRNA.,
NM_001190409	15.5475	19.2339	17.5918	19.2925	12.6545	18.801	12.3869	19.1019	11.8337	23.105	Magt1	Magt1	Mus musculus magnesium transporter 1 (Magt1), transcript variant 1, mRNA.
NM_001290379	4.4927	5.95483	7.00567	5.97285	5.95778	5.67107	7.16022	7.04324	6.77546	5.45152	Ap1s2	Ap1s2	Mus musculus adaptor-related protein complex 1, sigma 2 subunit (Ap1s2), transcript variant 1, mRNA.
NM_001290376	5.06429	5.10293	1.21492	7.98443	2.51355	8.18493	3.24076	9.22335	0.47104	7.52526	Camk1d	Camk1d	Mus musculus calcium/calmodulin-dependent protein kinase ID (Camk1d), transcript variant 3, mRNA.,
NM_001290375	1.53902	1.80788	1.41985	2.45381	0.7561	0.74369	0.00024	0.67602	4.49021	0.41391	Camk1d	Camk1d	Mus musculus calcium/calmodulin-dependent protein kinase ID (Camk1d), transcript variant 3, mRNA.,
NM_172941	94.2357	99.1505	99.1512	88.5019	97.019	92.8631	93.9107	89.4239	113.105	79.4201	Zkscan17	Zkscan17	Mus musculus zinc finger with KRAB and SCAN domains 17 (Zkscan17), transcript variant 2, mRNA.
NM_172943	94.0722	80.8559	98.6449	81.1127	96.4321	82.0387	94.4887	78.9381	99.5474	84.4985	Alkbh5	Alkbh5	Mus musculus alkB homolog 5, RNA demethylase (Alkbh5), mRNA.
NM_172945	26.8751	29.9595	29.0589	26.9353	29.1556	28.0428	26.4816	27.0603	29.0546	25.3869	Ankrd13b	Ankrd13b	Mus musculus ankyrin repeat domain 13b (Ankrd13b), mRNA.
NM_172946	1.24924	2.26418	1.78746	1.76174	1.24765	2.05166	1.04821	2.09573	0.96117	2.47842	Krt222	Krt222	Mus musculus keratin 222 (Krt222), mRNA.,
NM_172947	99.6821	93.3402	85.6408	96.4797	87.1847	92.1037	85.2752	97.3103	81.0979	100.996	Lsm12	Lsm12	Mus musculus LSM12 homolog (Lsm12), mRNA.
NM_172948	0.59896	0.77157	0.39208	0.55474	0.60201	0.66494	0.35033	0.70658	0.56989	0.31663	Mgat5b	Mgat5b	Mus musculus mannoside acetylglucosaminyltransferase 5, isoenzyme B (Mgat5b), mRNA.,
NM_173067	1.42006	0.49534	1.31488	1.86354	0.28908	0.32822	1.30644	1.05964	0.68708	1.74523	Syt7	Syt7	Mus musculus synaptotagmin VII (Syt7), transcript variant 1, mRNA.
NM_001164293	6.87264	6.37449	6.39519	6.83896	6.35754	7.41606	10.4362	5.19497	7.57568	5.34815	Cuedc2	Cuedc2	Mus musculus CUE domain containing 2 (Cuedc2), transcript variant 7, mRNA.
NM_001164292	12.4728	0	11.7158	0.00354	15.4499	5.79673	0.00344	0	0	13.151	Cuedc2	Cuedc2	Mus musculus CUE domain containing 2 (Cuedc2), transcript variant 7, mRNA.
NM_001276340	13.0912	10.1173	5.20695	8.78708	7.46112	9.23426	9.93878	6.35853	9.63134	3.97277	Dnm1l	Dnm1l	Mus musculus dynamin 1-like (Dnm1l), transcript variant 1, mRNA.
NM_015818	94.6309	119.008	110.626	124.867	104.874	128.036	93.2231	128.37	104.525	125.332	Hs6st1	Hs6st1	Mus musculus heparan sulfate 6-O-sulfotransferase 1 (Hs6st1), mRNA.
NM_015819	0.21522	0.64942	0.16851	0.53515	0.23813	0.62126	0.33962	0.50422	0.26824	0.72184	Hs6st2	Hs6st2	Mus musculus heparan sulfate 6-O-sulfotransferase 2 (Hs6st2), transcript variant 2, mRNA.
NM_015816	116.277	105.122	109.106	88.3977	123.58	78.2363	126.946	104.226	133.394	97.7425	Lsm4	Lsm4	Mus musculus LSM4 homolog, U6 small nuclear RNA and mRNA degradation associated (Lsm4), mRNA.
NM_015817	22.8234	23.4913	20.0997	17.9302	18.2923	27.575	23.3329	19.4079	22.9009	25.8942	Plpp2	Plpp2	Mus musculus phospholipid phosphatase 2 (Plpp2), transcript variant 1, mRNA.,
NM_015814	134.514	160.454	156.313	172.189	135.244	173.643	126.846	163.999	123.499	160.795	Dkk3	Dkk3	Mus musculus dickkopf WNT signaling pathway inhibitor 3 (Dkk3), mRNA.,
NM_015810	8.95692	5.43061	8.04822	2.91843	12.5923	4.83437	10.0989	5.17585	7.00811	7.61251	Polg2	Polg2	Mus musculus polymerase (DNA directed), gamma 2, accessory subunit (Polg2), transcript variant 2, non-coding RNA.
NM_138758	7.26346	6.50786	5.53453	7.30325	6.97955	8.29629	6.56351	7.61881	5.9043	8.18952	Tmlhe	Tmlhe	Mus musculus trimethyllysine hydroxylase, epsilon (Tmlhe), mRNA.
NM_138753	30.1537	25.8505	32.1501	25.5905	32.7521	29.15	34.8345	29.9184	36.1101	27.0948	Hexim1	Hexim1	Mus musculus hexamethylene bis-acetamide inducible 1 (Hexim1), mRNA.
NM_001167921	18.047	8.36431	10.552	4.57284	12.4982	11.5871	9.28288	9.58333	3.24035	6.48924	Gtf2e2	Gtf2e2	Mus musculus general transcription factor II E, polypeptide 2 (beta subunit) (Gtf2e2), transcript variant 1, mRNA.
NM_001167922	7.61227	5.13977	4.94065	1.96186	14.1832	3.49847	9.36956	7.28807	5.65988	10.9228	Gtf2e2	Gtf2e2	Mus musculus general transcription factor II E, polypeptide 2 (beta subunit) (Gtf2e2), transcript variant 1, mRNA.
NM_001167923	76.4252	115.58	94.5156	116.073	87.2103	118.727	77.3936	116.788	78.5501	116.697	Col6a5	Col6a5	Mus musculus collagen, type VI, alpha 5 (Col6a5), mRNA.
NM_138757	30.168	31.1877	31.9969	31.4451	27.5612	29.9413	28.3599	30.3791	30.5002	29.9236	Asun	Asun	Mus musculus asunder, spermatogenesis regulator (Asun), mRNA.
NM_138756	14.8198	15.1673	17.4678	17.1256	14.9693	15.1404	15.4558	18.1705	12.9249	16.0452	Slc25a36	Slc25a36	Mus musculus solute carrier family 25, member 36 (Slc25a36), mRNA.
NM_138755	1.35063	0.5554	0.51306	0.5564	0.741	2.22175	1.10428	0.7987	0.78338	0.51731	Phf21a	Phf21a	Mus musculus PHD finger protein 21A (Phf21a), transcript variant 2, mRNA.,
NM_001161516	6.55416	16.1004	5.87735	14.9159	16.4147	19.7754	12.2287	14.5987	6.17244	5.38133	Dctd	Dctd	Mus musculus dCMP deaminase (Dctd), transcript variant 3, mRNA.
NM_001164745	6.70995	12.5325	5.35952	10.7877	6.23168	9.12388	4.07483	2.07127	4.98813	8.1509	Ptp4a2	Ptp4a2	Mus musculus protein tyrosine phosphatase 4a2 (Ptp4a2), transcript variant 2, mRNA.
NM_001164559	10.1603	8.77201	5.56139	9.31555	4.37276	5.76835	7.22701	7.14054	8.3044	9.22492	Trmt1	Trmt1	Mus musculus tRNA methyltransferase 1 (Trmt1), transcript variant 1, mRNA.
NM_001166476	45.2141	43.9759	52.3364	47.1704	54.2188	45.9576	51.7847	43.4016	44.7662	46.563	Hmga1-rs1	Hmga1	Mus musculus high mobility group AT-hook 1 (Hmga1), transcript variant 9, mRNA.
NR_034038	33.1273	47.6636	45.8973	38.8438	39.0161	33.2925	40.5642	37.4825	23.2152	30.9283	5430416N02Rik	5430416N02Rik	Mus musculus RIKEN cDNA 5430416N02 gene (5430416N02Rik), long non-coding RNA.
NM_147100	3.91878	5.09738	4.18639	4.13813	4.46531	3.56294	4.08221	4.65653	4.03633	5.38203	Olfr613	Olfr613	Mus musculus olfactory receptor 613 (Olfr613), mRNA.
NM_001164203	0.01031	7e-05	0.12581	0.91254	0.00159	0.85104	1e-05	1e-05	0.01887	0.59616	Plec	Plec	Mus musculus plectin (Plec), transcript variant 10, mRNA.
NR_040528	0.67739	1.25781	0.65587	1.11701	0.79945	1.04555	0.89854	1.11564	0.78272	1.0585	Gm9926	Gm9926	Mus musculus predicted gene 9926 (Gm9926), long non-coding RNA.
NR_037604	0.89512	1.42518	1.0274	1.67534	1.2305	0.96981	0.66737	1.24244	0.75752	1.07364	Rdh18-ps	Rdh18-ps	Mus musculus retinol dehydrogenase 18, pseudogene (Rdh18-ps), non-coding RNA.
NR_037603	4.87776	2.86654	5.02643	2.71579	5.54345	4.60802	5.80918	3.2284	4.8795	2.18741	Kat5	Kat5	Mus musculus K(lysine) acetyltransferase 5 (Kat5), transcript variant 1, mRNA.
NM_009884	22.4063	23.1186	22.4844	23.5988	24.5726	23.3776	23.699	22.351	23.0007	22.5772	Cebpg	Cebpg	Mus musculus CCAAT/enhancer binding protein (C/EBP), gamma (Cebpg), mRNA.,
NM_009886	0.05622	0.04278	0.1172	0.07115	0.13045	0.08005	0.06802	0.09006	0.07248	0.08899	Celsr1	Celsr1	Mus musculus cadherin, EGF LAG seven-pass G-type receptor 1 (Celsr1), mRNA.,
NM_009887	0.45431	0.20505	0.07563	0.56143	0.6227	0.6511	0.29107	0.26764	0.12222	0.62489	Cer1	Cer1	Mus musculus cerberus 1, DAN family BMP antagonist (Cer1), mRNA.
NM_009883	20.3673	15.3698	20.4371	17.2147	24.5833	12.5942	23.768	16.9219	26.3138	16.857	Cebpb	Cebpb	Mus musculus CCAAT/enhancer binding protein (C/EBP), beta (Cebpb), transcript variant 1, mRNA.
NM_001281880	11.1129	8.93611	7.58637	8.14742	14.6648	18.6155	10.6387	18.5613	9.91937	13.8657	Sema4d	Sema4d	Mus musculus sema domain, immunoglobulin domain (Ig), transmembrane domain (TM) and short cytoplasmic domain, (semaphorin) 4D (Sema4d), transcript variant 1, mRNA.
NM_001017983	7.16602	12.0173	8.46162	12.4056	9.74199	13.4585	8.73034	12.9468	6.02344	11.667	Foxred2	Foxred2	Mus musculus FAD-dependent oxidoreductase domain containing 2 (Foxred2), transcript variant 2, mRNA.
NR_040628	12.1886	11.3751	10.2296	12.2948	9.32458	10.8138	10.8527	12.845	8.90894	13.6244	Gm17066	Gm17066	Mus musculus predicted gene 17066 (Gm17066), long non-coding RNA.
NM_011609	36.7165	43.1247	39.8339	44.8366	39.4267	44.0933	37.4357	40.6989	40.4922	43.0267	Tnfrsf1a	Tnfrsf1a	Mus musculus tumor necrosis factor receptor superfamily, member 1a (Tnfrsf1a), mRNA.
NM_001017985	7.27843	7.12232	7.62341	7.01801	7.3779	7.49904	7.45823	7.42234	6.28834	7.81861	C2cd3	C2cd3	Mus musculus C2 calcium-dependent domain containing 3 (C2cd3), mRNA.,
NM_011607	0.02226	0.04487	0.01701	0.08864	0.069	0.04114	0.01527	0.03443	0.02963	0.03926	Tnc	Tnc	Mus musculus tenascin C (Tnc), mRNA.,
NM_011605	24.6023	22.2954	24.3821	22.2622	23.0357	20.6346	23.9577	24.3643	23.9482	25.3288	Tmpo	Tmpo	Mus musculus thymopoietin (Tmpo), transcript variant 2, mRNA.,
[truncated: 15,301 more rows]
