# Supplementary material for: Muscleblind-like proteins use modular domains to localize RNAs by riding kinesins and docking to membranes
Source: Nat Commun. 2023 Jun 9;14:3427. doi: 10.1038/s41467-023-38923-6 (PMC10256740; doi:10.1038/s41467-023-38923-6)
Supplement: Supplementary file 13 — Source Data [file 41467_2023_38923_MOESM13_ESM.xlsx]

## Sheet: 2d
	EGFP MBNL1-41 w/ BicD2-Kif Tail Fusions
	Replicate	Centrosome Enrichment - Kif1bα		Replicate	Centrosome Enrichment - Kif1bβ		Replicate	Centrosome Enrichment - Kif1c
	1	0.825639		1	0.721889		1	1.05417
	1	0.932407		1	0.846602		1	1.06036
	1	0.998299		1	0.900384		1	1.10306
	1	1.00903		1	0.91879		1	1.22178
	1	1.02431		1	0.921063		1	1.2355
	1	1.04403		1	0.923489		1	1.25672
	1	1.07693		1	0.926845		1	1.27187
	1	1.09613		1	0.951919		1	1.27517
	1	1.11255		1	0.959133		1	1.27714
	1	1.11624		1	1.01495		1	1.27929
	1	1.13443		1	1.02379		1	1.29702
	1	1.15553		1	1.08778		1	1.31759
	1	1.16324		1	1.11425		1	1.31874
	1	1.2042		1	1.16164		1	1.32247
	1	1.25459		1	1.19242		1	1.34689
	1	1.25944		1	1.22862		1	1.36013
	1	1.26895		1	1.23908		1	1.36107
	1	1.2791		1	1.27539		1	1.36466
	1	1.29274		1	1.31078		1	1.36717
	1	1.29375		1	1.4268		1	1.37686
	1	1.3184		1	1.4421		1	1.37805
	1	1.32951		1	1.44667		1	1.38899
	1	1.32974		1	1.54452		1	1.3944
	1	1.34945		1	1.62076		1	1.40064
	1	1.37348		1	1.88905		1	1.42045
	1	1.37443		2	1.0491		1	1.44455
	1	1.38073		2	0.866783		1	1.44968
	1	1.41056		2	1.3619		1	1.45511
	1	1.41532		2	0.792778		1	1.48181
	1	1.44901		2	1.2495		1	1.4845
	1	1.47897		2	1.17039		1	1.48576
	1	1.47968		2	0.967375		1	1.50931
	1	1.50115		2	1.16535		1	1.56101
	1	1.55692		2	1.02554		1	1.56153
	1	1.56421		2	1.14035		1	1.56601
	1	1.59503		2	1.15991		1	1.60338
	1	1.66603		2	1.27897		1	1.60879
	1	1.69674		2	1.40214		1	1.61652
	1	1.70619		2	1.41378		1	1.64075
	1	1.70643		2	1.28025		1	1.66793
	1	1.71305		2	1.83233		1	1.67153
	1	1.76544		3	1.01236		1	1.68727
	1	1.82256		3	0.85322		1	1.69622
	1	1.84049		3	1.11205		1	1.69957
	1	1.84518		3	1.03376		1	1.70703
	1	1.86352		3	1.02733		1	1.73745
	1	1.94439		3	1.50297		1	1.84583
	1	1.96215		3	1.02217		1	1.87875
	1	2.16551		3	0.854738		1	1.88531
	1	2.32746		3	1.17946		1	2.08663
	2	1.67512		3	0.908045		1	2.17092
	2	1.23403		3	0.93347		1	2.21096
	2	1.54051		3	1.03		1	2.60423
	2	1.82863		3	1.18164		2	1.75679
	2	1.18462		3	1.09746		2	2.58803
	2	1.71709		3	1.08795		2	1.3924
	2	1.17775		3	1.24171		2	1.39705
	2	1.32052		3	0.871774		2	1.68651
	2	1.4242		3	1.46945		2	1.80677
	2	1.38735		3	1.13201		2	2.48674
	2	2.08656		3	1.09123		2	2.64737
	2	1.05647		3	1.14236		2	1.49647
	2	1.62437		3	1.12166		2	2.03369
	2	2.13841		3	1.37123		2	1.94808
	2	1.38625		3	0.849737		2	1.32096
	2	1.68037		3	1.02146		2	1.23996
	2	1.64679		3	1.53327		2	1.32863
	2	1.11625		3	1.25147		2	2.00574
	2	1.42755		3	1.36918		2	1.44796
	2	1.64234		3	0.899891		2	1.2618
	3	1.43182		3	1.03575		2	2.38678
	3	1.39433		3	0.995833		2	1.17973
	3	1.78707		3	1.05141		3	2.06468
	3	1.48364		3	0.827496		3	1.27894
	3	1.66711		3	1.21864		3	1.53223
	3	1.80951		3	0.877336		3	1.23221
	3	1.89716		3	0.918883		3	1.06264
	3	1.56019		3	1.1132		3	1.13012
	3	1.51277		3	0.777217		3	1.38676
	3	1.88885		3	1.04448		3	1.18866
	3	1.2942		3	1.34042		3	1.1169
	3	1.49858					3	1.28478
	3	1.26128					3	1.72478
	3	1.27421					3	1.62673
	3	2.638					3	1.85285
	3	1.1993					3	1.50572
	3	1.33522					3	1.36019
	3	1.29262					3	1.08399
	3	1.95463					3	1.69155
	3	1.58937					3	1.33539
	3	2.00034					3	1.08342
	3	1.83907					3	1.10587
	3	1.70496					3	1.42878
							3	1.28198
							3	1.3137
							3	1.28158
							3	1.29911
							3	1.70014
							3	1.61743
							3	1.29613
							3	1.00122
							3	1.01142
							3	1.0295
							3	1.10798
							3	1.49258
							3	1.43848
							3	1.00334
							3	1.48415
							3	1.73224
							3	1.16321
							3	1.88299
							3	2.12153

## Sheet: 2f
	% m-Scarlet-I Kinesin Particles Co-transported with EGFP MBNL1-41
	Kif1bα	Kif1bβ	Kif1c
	41.6667	4.7619	80
	50	10	36.3636
	66.6667	8.69565	50
	50	5.88235	57.1429

## Sheet: 2g
	Fraction EGFP MBNL1-41 Co-Immunoprecipitation with mScarlet-I Kinesins (normalized to total MBNL1)
	Kif1bα	Kif1bβ	Kif1c	m-Scarlet-I Alone
	0.270417	0.536036	0.0326438	0.00196105
	0.334309	0.316398	0.0226061	0.00198784
	0.372865	0.41974	0.0462496	0.022537

## Sheet: 3e
	Normalized Top 95th Percentile FISH Spot Distances - Differentiated Neuro2a
	Nucleolin						Gapdh
	CTG0	CTG480	GFP-Kif1bβ	GFP-Kif1bα	GFP-Kif1c		CTG0	CTG480	GFP-Kif1bβ	GFP-Kif1bα	GFP-Kif1c
	0.5784	0.1594	0.3988	0.4193	0.2369		0.3499	0.6662	0.7126	0.3489	0.4326
	0.7872	0.4576	0.6527	0.8164	0.1444		0.5361	0.2971	0.3921	0.5266	0.4578
	0.6241	0.3487	0.8673	0.7014	0.3274		0.2958	0.4463	0.3791	0.7155	0.3985
	0.7877	0.4182	0.8097	0.1247	0.8163		0.2557	0.2454	0.2498	0.501	0.7525
	0.9168	0.682	0.9334	0.2081	0.1928		0.2286	0.2913	0.5396	0.1527	0.4251
	0.7788	0.7052	0.8186	0.316	0.6401		0.2635	0.3017	0.6412	0.3998	0.4251
	0.7841	0.3326	0.4937	0.4539	0.2621		0.3312	0.3704	0.2717	0.2842	0.2538
	0.6215	0.8536	0.6163	0.4285	0.3785		0.4088	0.2696	0.2539	0.4924	0.5097
			0.8913	0.2817	0.2424			0.4165	0.5194
					0.3257

## Sheet: 4c
	GFP MBNL1-41 and Mutants w/ BicD2-Kif1c
	Replicate	Centrosome Enrichment - MBNL1-41		Replicate	Centrosome Enrichment - RIM		Replicate	Centrosome Enrichment - Δ3, ΔC RIM		Replicate	Centrosome Enrichment - CM
	1	1.05417		1	0.999923		1	1.07881		1	0.843203
	1	1.06036		1	1.02932		1	1.22286		1	0.828427
	1	1.10306		1	1.04919		1	1.23598		1	0.855815
	1	1.22178		1	1.23379		1	1.26873		1	0.899205
	1	1.2355		1	1.25254		1	1.27376		1	0.981915
	1	1.25672		1	1.26067		1	1.32729		1	0.984714
	1	1.27187		1	1.26577		1	1.33017		1	1.00281
	1	1.27517		1	1.36539		1	1.33329		1	1.04308
	1	1.27714		1	1.40043		1	1.37698		1	1.06201
	1	1.27929		1	1.53224		1	1.37698		1	1.06579
	1	1.29702		1	1.56682		1	1.3847		1	1.0793
	1	1.31759		1	1.63298		1	1.38488		1	1.08067
	1	1.31874		1	1.66066		1	1.39217		1	1.09337
	1	1.32247		1	1.71882		1	1.40343		1	1.10442
	1	1.34689		1	1.78974		1	1.41378		1	1.10788
	1	1.36013		1	2.00301		1	1.41859		1	1.10822
	1	1.36107		1	2.57487		1	1.43111		1	1.12592
	1	1.36466		2	0.887448		1	1.4651		1	1.13157
	1	1.36717		2	0.906008		1	1.4829		1	1.14658
	1	1.37686		2	0.913048		1	1.48786		1	1.1688
	1	1.37805		2	1.01137		1	1.48895		1	1.17681
	1	1.38899		2	1.04013		1	1.49029		1	1.21403
	1	1.3944		2	1.04711		1	1.50538		1	1.21553
	1	1.40064		2	1.04839		1	1.51011		1	1.2418
	1	1.42045		2	1.07639		1	1.51114		1	1.24866
	1	1.44455		2	1.11614		1	1.52953		1	1.25128
	1	1.44968		2	1.12061		1	1.54138		1	1.27526
	1	1.45511		2	1.12752		1	1.54825		1	1.29925
	1	1.48181		2	1.13299		1	1.56594		1	1.30198
	1	1.4845		2	1.13819		1	1.56831		1	1.31854
	1	1.48576		2	1.14031		1	1.57393		1	1.3231
	1	1.50931		2	1.14532		1	1.59468		1	1.33807
	1	1.56101		2	1.15904		1	1.60427		1	1.33864
	1	1.56153		2	1.1958		1	1.6162		1	1.34872
	1	1.56601		2	1.19612		1	1.64622		1	1.3662
	1	1.60338		2	1.20915		1	1.6637		1	1.37533
	1	1.60879		2	1.22041		1	1.69313		1	1.38281
	1	1.61652		2	1.22294		1	1.70352		1	1.39794
	1	1.64075		2	1.23633		1	1.71053		1	1.40898
	1	1.66793		2	1.24962		1	1.7177		1	1.43316
	1	1.67153		2	1.25869		1	1.72002		1	1.43633
	1	1.68727		2	1.26329		1	1.72527		1	1.47139
	1	1.69622		2	1.26577		1	1.74398		1	1.47216
	1	1.69957		2	1.26766		1	1.74586		1	1.47617
	1	1.70703		2	1.28095		1	1.76715		1	1.47943
	1	1.73745		2	1.29541		1	1.77076		1	1.49614
	1	1.84583		2	1.30213		1	1.81047		1	1.5079
	1	1.87875		2	1.30401		1	1.81363		1	1.58066
	1	1.88531		2	1.31722		1	1.84565		1	1.58278
	1	2.08663		2	1.32334		1	1.89129		1	1.58761
	1	2.17092		2	1.33058		1	1.89811		1	1.61131
	1	2.21096		2	1.33471		1	1.91364		1	1.62238
	1	2.60423		2	1.34072		1	1.91701		1	1.64523
	2	1.75679		2	1.34082		1	1.91759		1	1.65814
	2	2.58803		2	1.35059		1	1.93904		1	1.68689
	2	1.3924		2	1.3557		1	1.94543		1	1.71487
	2	1.39705		2	1.35676		1	1.95789		1	1.75016
	2	1.68651		2	1.35897		1	1.96781		1	1.75256
	2	1.80677		2	1.35912		1	1.9725		1	1.78112
	2	2.48674		2	1.35983		1	1.97842		1	1.81978
	2	2.64737		2	1.36507		1	2.00798		1	1.94726
	2	1.49647		2	1.36835		1	2.01378		1	2.16505
	2	2.03369		2	1.37082		1	2.01979		1	2.39182
	2	1.94808		2	1.37199		1	2.028		1	2.44223
	2	1.32096		2	1.37341		1	2.07263		1	2.46429
	2	1.23996		2	1.37858		1	2.26039		2	0.843748
	2	1.32863		2	1.38396		1	2.30025		2	0.910184
	2	2.00574		2	1.38954		1	3.6925		2	0.936445
	2	1.44796		2	1.39287		2	1.32662		2	1.01756
	2	1.2618		2	1.39481		2	1.49921		2	1.0223
	2	2.38678		2	1.40748		2	1.50034		2	1.02886
	2	1.17973		2	1.41191		2	1.51594		2	1.03018
	3	2.06468		2	1.42952		2	1.54245		2	1.04019
	3	1.27894		2	1.4342		2	1.55613		2	1.04507
	3	1.53223		2	1.44132		2	1.62339		2	1.06169
	3	1.23221		2	1.44466		2	1.64479		2	1.0857
	3	1.06264		2	1.4474		2	1.6472		2	1.12858
	3	1.13012		2	1.44939		2	1.64745		2	1.13802
	3	1.38676		2	1.45732		2	1.65667		2	1.15286
	3	1.18866		2	1.48485		2	1.67796		2	1.15498
	3	1.1169		2	1.486		2	1.7206		2	1.15642
	3	1.28478		2	1.48876		2	1.85766		2	1.15688
	3	1.72478		2	1.49506		2	1.89957		2	1.16407
	3	1.62673		2	1.50205		2	1.91966		2	1.17811
	3	1.85285		2	1.51085		2	1.98017		2	1.19193
	3	1.50572		2	1.52788		2	2.03464		2	1.21005
	3	1.36019		2	1.53345		2	2.05903		2	1.22245
	3	1.08399		2	1.53437		2	2.14867		2	1.22303
	3	1.69155		2	1.55613		2	2.32794		2	1.23525
	3	1.33539		2	1.58708		2	2.34853		2	1.23587
	3	1.08342		2	1.5924		2	2.58547		2	1.24102
	3	1.10587		2	1.59355		2	3.4385		2	1.25504
	3	1.42878		2	1.60372		3	1.16781		2	1.25577
	3	1.28198		2	1.62766		3	1.30546		2	1.25959
	3	1.3137		2	1.64474		3	1.29347		2	1.26717
	3	1.28158		2	1.64551		3	1.34117		2	1.26769
	3	1.29911		2	1.64701		3	1.32526		2	1.2734
	3	1.70014		2	1.66854		3	1.01758		2	1.2741
	3	1.61743		2	1.67358		3	1.09899		2	1.27692
	3	1.29613		2	1.69923		3	1.38083		2	1.28301
	3	1.00122		2	1.72166		3	1.79002		2	1.29034
	3	1.01142		2	1.73003		3	1.78957		2	1.32114
	3	1.0295		2	1.77754		3	1.76116		2	1.36224
	3	1.10798		2	1.79221		3	1.65056		2	1.36295
	3	1.49258		2	1.81001		3	1.24295		2	1.39074
	3	1.43848		2	1.81311		3	1.30218		2	1.40206
	3	1.00334		2	1.8288					2	1.40741
	3	1.48415		2	1.85521					2	1.40936
	3	1.73224		2	1.87316					2	1.41679
	3	1.16321		2	1.87448					2	1.42367
	3	1.88299		2	1.90109					2	1.43564
	3	2.12153		2	1.94803					2	1.43753
				2	2.00257					2	1.44872
				2	2.06106					2	1.44885
				2	2.06942					2	1.45061
				2	2.13229					2	1.45515
				2	3.43167					2	1.46358
				3	1.18792					2	1.46843
				3	1.64943					2	1.47609
				3	1.301					2	1.50032
				3	0.995547					2	1.50521
				3	1.75764					2	1.50739
				3	2.26539					2	1.54692
				3	1.68239					2	1.5877
				3	1.17813					2	1.59131
				3	1.27013					2	1.61345
				3	2.19395					2	1.63064
				3	1.29769					2	1.63973
				3	1.56911					2	1.64683
				3	1.76887					3	1.37329
				3	1.78891					3	1.27456
				3	1.4675					3	1.19
				3	1.03673					3	0.997216
				3	1.18592					3	1.35048
				3	1.0796					3	1.21282
				3	1.53264					3	1.61061
				3	1.28258					3	1.10064
				3	1.24128					3	1.61002
				3	1.16895					3	1.52786
				3	1.17556					3	1.71823
				3	1.2466					3	0.970723
				3	1.0673					3	1.01938
				3	1.07978					3	1.29124
				3	1.14524					3	1.79541
				3	1.17921					3	1.16715
				3	1.27007					3	1.31294
										3	0.936635
										3	0.919586
										3	0.980862
										3	1.43189
										3	1.1159
										3	1.43146
										3	1.03858
										3	0.949732
										3	1.32521
										3	1.90213
										3	0.891537
										3	0.831071
										3	0.86938
										3	1.36445
										3	1.09663
										3	1.60542
										3	1.27262
										3	0.505217
										3	1.21212
										3	1.33741
										3	1.2765
										3	1.29107
										3	0.876083
										3	1.33993
										3	0.85532
										3	1.50854
										3	1.44727
										3	1.18994
										3	1.08212
										3	1.84746
										3	1.64044
										3	1.13074
										3	1.22825
										3	1.02329
										3	1.0175
										3	1.02286

## Sheet: 4d
	GFP ZnF Mutants w/ BicD2-Kif Tail Fusions
	GFP MBNL1 Znf1/2 RIM									GFP MBNL1 Znf3/4 RIM
	Replicate	Centrosome Enrichment - Kif1bα		Replicate	Centrosome Enrichment - Kif1bβ		Replicate	Centrosome Enrichment - Kif1c		Replicate	Centrosome Enrichment - Kif1bα		Replicate	Centrosome Enrichment - Kif1bβ		Replicate	Centrosome Enrichment - Kif1c
	1	1.42537		1	1.0586		1	1.23915		1	1.05979		1	1.14984		1	1.63478
	1	1.44807		1	1.26064		1	1.01679		1	1.20543		1	2.03261		1	1.83258
	1	1.41777		1	1.13178		1	1.35351		1	1.33199		1	1.32515		1	1.61337
	1	1.55298		1	1.34844		1	0.926082		1	1.26606		1	1.12687		1	1.20499
	1	1.40939		1	1.37726		1	1.65048		1	1.28203		1	1.21626		1	1.26812
	1	1.36322		1	1.11352		1	1.44736		1	1.18895		1	1.07695		1	1.02638
	1	1.30987		1	1.30924		1	1.86894		1	0.899946		1	1.3829		1	1.59046
	1	1.27411		1	1.03153		1	1.28588		1	1.2547		1	1.30496		1	1.55046
	1	1.48347		1	1.22248		1	1.80847		1	1.20723		1	1.15843		1	1.76386
	1	1.27957		1	1.42774		1	1.18847		1	1.06562		1	1.36858		1	2.02051
	1	1.66761		2	1.23431		1	1.3413		1	1.90108		1	1.24199		1	1.48165
	1	1.31098		2	0.960924		1	1.22399		1	1.25121		1	1.47825		1	1.30307
	1	1.31252		2	0.864169		1	1.35498		1	1.28898		1	1.51002		1	1.74454
	1	1.38324		2	1.07095		1	1.56992		1	1.43256		1	1.04689		1	1.36868
	1	1.62202		2	1.26111		1	1.28558		2	1.44187		1	1.2602		1	1.53123
	1	2.53374		2	1.0759		1	1.38951		2	1.10812		1	1.19539		1	1.24351
	1	1.38292		2	0.93871		1	1.75516		2	1.09693		2	1.16611		1	1.32725
	1	1.21581		2	1.13542		2	1.47154		2	1.09841		2	1.09548		2	2.0297
	2	1.32622		2	1.19224		2	1.37004		2	1.20307		2	1.44181		2	1.44243
	2	1.48493		2	1.21195		2	1.46292		2	1.23479		2	1.12077		2	1.91976
	2	1.15823		2	1.37271		2	2.20681		2	1.73919		2	1.19126		2	1.60882
	2	1.32182		3	1.01212		2	1.78806		2	1.5644		2	1.06475		2	1.39588
	2	1.19539		3	1.11101		2	1.55238		2	1.22967		2	1.03074		2	1.62171
	2	1.00154		3	1.07645		2	1.61041		2	1.00886		2	1.15217		2	1.26355
	2	1.33215		3	1.135		2	1.65917		2	0.845192		2	0.977809		2	1.97856
	2	1.21968		3	1.09756		2	1.73884		2	1.74974		3	0.988794		2	1.29393
	2	1.23935		3	1.13479		2	1.4318		2	1.2205		3	1.12004		2	1.32516
	3	1.19003		3	1.12659		2	1.59506		2	0.979959		3	1.25752		2	1.80412
	3	1.19403		3	1.02207		2	1.64224		2	1.25979		3	1.04774		2	2.17769
	3	1.26259					2	1.59197		2	1.62616		3	1.19611		2	1.58409
	3	1.07743					2	2.07889		3	1.12396		3	1.05916		2	1.60279
	3	1.24172					3	2.10022		3	1.07138		3	1.16813		3	1.71796
	3	1.07791					3	1.80117		3	1.41341		3	1.28464		3	1.7226
	3	0.891835					3	1.40258		3	1.5102		3	0.701971		3	1.40856
	3	1.43294					3	2.19849		3	1.4755		3	1.1793		3	1.43959
	3	1.16888					3	1.82717		3	1.78164		3	1.01492		3	1.15716
	3	1.27592					3	1.56231		3	1.5946		3	1.25513		3	1.11819
	3	1.26436					3	1.36584		3	1.34856		3	1.29111		3	1.30089
	3	1.32677					3	1.34824		3	1.80709		3	1.28924		3	1.626
							3	1.6982		3	1.1735					3	2.72898
										3	1.19901					3	1.29516
										3	1.38363					3	1.31023
																3	1.38323
																3	1.37081

## Sheet: 4i-l
	GFP w/ BicD2-Kif Tail Fusions																		GFP RBPs w/ BicD2-Kif Tail Fusions
	GFP Tis11d									GFP Rbfox2									GFP Cpsf4									GFP ZC3H14
	Replicate	Centrosome Enrichment - Kif1bα		Replicate	Centrosome Enrichment - Kif1bβ		Replicate	Centrosome Enrichment - Kif1c		Replicate	Centrosome Enrichment - Kif1bα		Replicate	Centrosome Enrichment - Kif1bβ		Replicate	Centrosome Enrichment - Kif1c		Replicate	Centrosome Enrichment - Kif1bα		Replicate	Centrosome Enrichment - Kif1bβ		Replicate	Centrosome Enrichment - Kif1c		Replicate	Centrosome Enrichment - Kif1bα		Replicate	Centrosome Enrichment - Kif1bβ		Replicate	Centrosome Enrichment - Kif1c
	1	2.68544		1	1.33279		1	1.77572		1	0.822991		1	0.564199		1	0.717749		1	2.86314		1	1.4704		1	1.95555		1	0.975019		1	0.938799		1	0.938213
	1	2.0895		1	1.708		1	2.77707		1	0.524473		1	0.526993		1	0.710281		1	2.27754		1	1.54142		1	5.21456		1	0.942888		1	0.851809		1	0.974642
	1	3.56516		1	1.46235		1	3.54733		1	0.300053		1	0.760069		1	0.893287		1	2.21988		1	1.43691		1	3.87599		1	0.93282		1	0.871695		1	0.929933
	1	1.92358		1	2.7764		1	3.148		1	0.872494		1	0.582807		1	0.642166		1	3.32311		1	1.52096		1	4.75711		1	1.00068		1	0.721402		1	1.18056
	1	2.98941		1	2.53876		1	4.00119		1	0.300993		1	0.784038		1	0.898508		1	4.0152		1	1.46798		1	2.87459		1	0.964272		1	0.836859		1	0.988544
	1	3.68966		1	1.83674		1	3.47763		1	0.366227		1	0.437197		1	1.28983		1	1.69671		1	1.36739		1	1.48409		1	0.892445		1	0.723927		1	0.975598
	1	2.9242		1	1.49602		1	2.46377		1	0.544893		1	0.482524		1	0.834491		1	2.30695		1	1.27929		1	1.9662		1	0.952218		1	0.87533		1	1.01196
	1	2.5705		1	3.08517		1	2.52062		1	1.09192		1	0.480753		1	0.591346		1	3.14414		1	1.87608		1	2.85595		1	0.920383		1	0.869156		1	1.03922
	1	3.59518		1	1.88193		1	2.33292		1	0.37		1	1.0139		1	0.840618		1	5.99943		1	1.58516		1	1.49657		1	0.960978		1	0.782555		1	1.01593
	1	2.47924		1	1.80108		1	1.55113		1	0.904584		1	0.646123		1	0.86047		1	2.48019		1	1.49366		1	1.66519		1	0.969726		1	0.946126		1	0.858725
	2	2.21051		1	1.45564		1	3.95022		1	0.387987		1	0.523622		1	0.742324		1	4.24348		1	1.63681		1	2.93115		1	0.924648		1	0.932605		2	1.00979
	2	2.92956		1	1.23738		1	2.87789		1	1.31771		1	0.608622		1	0.829543		1	3.96332		1	1.56566		1	4.18657		1	0.89702		1	0.903859		2	0.968704
	2	2.19738		1	1.50926		1	4.01744		2	1.25117		1	0.518861		2	0.710021		1	1.94314		1	1.46005		1	2.59661		1	0.890942		2	1.04167		2	0.893467
	2	2.06256		1	1.98471		1	4.05833		2	0.738336		1	0.40948		2	0.651579		1	1.69378		1	1.70512		1	3.43428		1	0.884942		2	0.411919		2	1.08273
	2	2.34639		1	3.05918		1	3.93752		2	0.457468		2	0.395733		2	1.03354		1	3.6373		1	1.40082		1	2.92323		1	0.892846		2	0.907386		2	1.14707
	2	1.92056		1	1.43709		1	3.52949		2	0.542726		2	0.542663		2	0.762299		1	3.17259		1	1.85742		1	3.48983		2	0.881771		2	0.913851		2	0.913756
	2	1.925		1	1.81213		1	2.51802		2	0.334422		2	0.766326		2	1.37804		1	1.9064		1	1.30785		1	3.72599		2	1.06293		2	0.933374		2	0.996736
	2	1.52007		1	2.06652		2	1.66884		2	1.16931		2	0.757287		2	0.510055		1	3.05016		1	1.3138		1	2.60237		2	0.994848		2	0.72027		3	0.990204
	2	2.26192		1	1.43881		2	1.76002		2	0.972349		2	0.477192		2	1.40521		1	1.97876		1	1.48349		1	1.6933		2	0.915459		2	0.793386		3	1.02328
	2	1.5258		1	2.64831		2	2.21768		2	0.40808		2	0.494024		2	0.495248		1	2.98008		1	1.8414		1	2.76641		2	0.890235		2	1.03248		3	0.927138
	3	2.25356		1	2.95473		2	2.86378		2	1.46619		2	0.722824		2	1.54387		1	1.95254		1	1.10736		1	3.38637		2	0.918813		2	1.00973		3	0.960299
	3	3.01515		1	1.85258		2	2.53297		2	0.816604		2	0.528546		2	0.687249		1	5.08797		1	1.73475		1	2.76909		2	0.962725		2	0.943693		3	0.905224
	3	2.13578		1	1.80518		2	1.82568		2	0.952033		2	0.574298		2	0.640448		1	2.00638		1	1.20827		1	3.97361		2	0.958715		2	0.982032		3	1.02284
	3	1.7147		1	1.75405		2	4.00098		3	1.98973		2	0.710766		2	0.644483		1	5.43532		1	1.35895		1	2.2905		2	0.934641		2	1.00544		3	0.957205
	3	2.93251		1	1.8743		2	2.39125		3	0.797827		3	0.536354		2	0.571974		1	4.39772		1	1.46358		1	2.42939		2	0.806684		2	0.822005		3	1.12063
	3	2.4744		1	1.68574		2	2.46706		3	0.642708		3	0.364723		3	1.4342		1	2.0644		1	2.21023		1	2.01206		2	0.892495		2	0.665952
	3	2.53564		1	1.8206		2	1.9307		3	0.815354		3	0.628408		3	0.748898		2	4.54591		1	1.29441		1	3.83922		2	0.898618		2	0.980866
	3	2.00505		1	1.67415		2	2.41787		3	0.633072		3	0.66637		3	1.39113		2	5.06984		2	1.49414		2	2.31033		2	0.797806		2	0.813351
	3	1.74892		2	1.5112		2	1.74892		3	0.681035		3	0.575578		3	0.774459		2	1.66921		2	1.53995		2	2.36122		3	1.3269		3	1.35045
				2	1.39256		2	1.39256		3	0.667056		3	0.432216		3	0.667056		2	3.77543		2	3.26674		2	2.0227		3	0.881451		3	0.895098
				2	1.35953		2	1.35953		3	0.807705		3	0.636147		3	0.807705		2	1.27559		2	1.32058		2	2.22873		3	0.921459		3	1.8496
				2	1.32757		2	1.32757		3	1.78407		3	0.591514		3	1.78407		2	2.06036		2	1.34542		2	2.67273		3	0.961149		3	0.834186
				2	1.24367		2	1.24367		3	0.795059		3	0.614718		3	0.795059		2	3.59119		2	1.1814		2	2.24071		3	0.965282		3	1.0281
				2	1.40521		2	1.40521		3	0.469677		3	0.480288		3	0.469677		2	1.75758		2	1.63592		2	3.26391		3	0.85924		3	1.04787
				2	1.63719		2	1.63719		3	0.835629		3	1.13133		3	0.835629		2	3.70253		2	1.73655		2	2.36006		3	0.908146		3	0.9288
				2	1.86225		3	1.86225		3	0.862222					3	0.862222		2	2.11343		2	1.80154		2	3.6698		3	0.945954		3	0.89748
				2	1.63845		3	1.63845											2	3.54864		2	1.68735		2	3.43652		3	0.955119		3	0.864766
				2	1.86515		3	1.86515											2	4.54273		2	2.12713		2	2.00352		3	0.930114		3	1.00009
				2	1.5028		3	1.5028											2	2.68539		2	1.78489		2	3.18459		3	0.97975		3	1.00554
				2	1.68428		3	1.68428											2	3.57068		2	1.71071		2	3.28532		3	0.90045		3	0.466806
				3	1.95777		3	1.95777											2	1.6083		2	1.34366		2	1.66102		3	0.788386
				3	2.35897		3	2.35897											2	1.33364		2	1.76354		2	1.77303		3	1.01134
				3	1.53917		3	1.53917											2	2.29988		2	1.89447		2	3.90156		3	0.858516
				3	1.89907		3	1.89907											2	1.65588		2	1.37846		2	2.77716
				3	1.31456		3	1.31456											2	3.92032		2	1.45887		2	1.63472
				3	1.83964		3	1.83964											2	6.1764		2	1.37064		2	1.81722
				3	1.94934		3	1.94934											2	3.3017		2	1.27651		2	1.45464
				3	1.66593		3	1.66593											2	2.17852		2	1.43796		2	2.27791
				3	2.37186		3	2.37186											2	3.0902		2	1.28835		2	1.59456
																			2	2.47846		2	1.6326		2	2.94048
																			2	7.33375		2	1.47124		2	3.73425
																			2	2.91789		2	1.99119		2	2.97823
																			2	4.09697		2	1.39897		2	2.33769
																			2	5.0321		2	1.31121		2	1.66336
																			2	2.67849		2	1.295		2	1.92572
																			2	2.13698		2	1.50645		2	1.53118
																			2	4.38871		3	1.86253		2	2.56514
																			2	5.08852		3	1.81499		2	1.81866
																			2	5.29342		3	1.97794		3	5.2813
																			2	2.99059		3	1.9215		3	2.32988
																			2	3.43998		3	2.05617		3	2.7165
																			2	4.73998		3	2.12946		3	3.48927
																			2	4.60231		3	2.32201		3	2.96239
																			2	6.34976		3	1.73452		3	3.57343
																			2	3.20122		3	1.85414		3	2.83195
																			2	4.35034		3	2.02571		3	7.84814
																			2	2.60181		3	2.08589		3	4.29234
																			2	2.29774		3	1.79494		3	8.86749
																			3	2.78942		3	1.37682		3	3.16135
																			3	1.86117		3	2.02133		3	4.60709
																			3	4.77849		3	1.68191		3	5.03712
																			3	8.26726		3	1.91731		3	3.25251
																			3	2.27007		3	1.8783		3	2.35566
																			3	8.67975		3	1.88359		3	2.59622
																			3	2.73269		3	1.63297		3	4.68265
																			3	4.17191		3	1.86298		3	5.94439
																			3	2.61679		3	1.8384		3	3.50576
																			3	6.73658		3	1.93152		3	4.45349
																			3	2.02629		3	1.90566		3	3.46006
																			3	3.32572		3	2.09757		3	3.72436
																			3	3.53751		3	1.94345		3	6.26626
																			3	7.45795		3	2.7666
																			3	2.66964		3	1.39462
																			3	2.33564		3	2.06017
																			3	5.56802		3	2.23684
																			3	7.31867		3	1.85812
																			3	6.70181		3	1.81612
																			3	5.08355		3	1.97041
																			3	2.22138
																			3	4.31021
																			3	4.41784
																			3	1.78745
																			3	4.40013
																			3	3.2315
																			3	6.25332

## Sheet: 5c
		anti-Hsp90/anti-Calnexin to show separation of fractions																		anti-GFP/anti-Beta-actin for normalizing MBNL protein in each fraction

## Sheet: 6c
	MCP-Halo MBNL1 Mutant Particle Tracking - Median Per Cell log Diffusion (um2/sec) and Distance (um)
	log Diffusion				Distance
	MCP-Halo-RIM	MCP-Halo-ΔC RIM	MCP-Halo-Δ3,ΔC RIM		MCP-Halo-RIM	MCP-Halo-ΔC RIM	MCP-Halo-Δ3,ΔC RIM
	0.006987	0.0255	0.01695		0.7295	1.033	0.9943
	0.003751	0.01101	0.01865		0.5908	0.9906	1.014
	0.001973	0.01562	0.009363		0.5431	1.024	0.8386
	0.003721	0.01992	0.003539		0.582	1.141	0.6289
	0.0134	0.01198	0.0115		0.8167	0.925	0.918
	0.001999	0.01076	0.005287		0.5769	0.8555	0.8156
	0.003189	0.007019	0.01304		0.5425	0.8332	0.8675
	0.005187	0.02118	0.01067		0.7103	1.051	0.8036
	0.0261	0.006507	0.01113		1.141	0.7921	0.9124
	0.01532	0.01102	0.01259		0.9901	0.9213	0.8557
	0.003745	0.02209	0.005762		0.5486	1.209	0.6904

## Sheet: 6e
	MCP-Halo +/- MBNL1 C-terminus Particle Tracking - Median Per Cell log Diffusion (um2/sec) and Distance (um)
	log Diffusion			Distance
	MCP-Halo-Cterm	MCP-Halo		MCP-Halo-Cterm	MCP-Halo
	0.004832	0.01804		0.6467	1.046
	0.01092	0.0125		0.9205	0.9025
	0.004278	0.02956		0.6374	1.032
	0.01065	0.01262		0.8067	0.8484
	0.02739	0.005383		1.01	0.6091
	0.006404	0.02118		0.7685	1.058
	0.005746	0.03052		0.7174	1.249
	0.02289	0.02035		1.177	1.013
	0.007664	0.01649		0.6997	0.968
	0.006643	0.01399		0.6649	0.8142
	0.01177	0.01912		0.8842	0.9555
	0.007671	0.008402		0.8286	0.8725
	0.02197	0.02729		0.9836	1.119
	0.01225	0.01988		0.8507	1.09
	0.03644	0.01277		1.256	0.8349
	0.009753	0.01523		0.7793	0.994

[truncated: 5 more sheets: 6f, 6i, S4b-c, S4d, S5c]
